# Supplementary material for: Plastic hepatocyte states limit liver cancer development
Source: Nat Commun. 2025 Nov 26;16:11647. doi: 10.1038/s41467-025-66568-0 (PMC12748961; doi:10.1038/s41467-025-66568-0)
Supplement: Supplementary file 4 — Source Data [file 41467_2025_66568_MOESM4_ESM.xlsx]

## Sheet: Figure 1a
	Hes1									Opn									Sox9
	Mouse 1			Mouse 2			Mouse 3			Mouse 1			Mouse 2			Mouse 3			Mouse 1			Mouse 2			Mouse 3
	Area 1	Area 2	Area 3	Area 1	Area 2	Area 3	Area 1	Area 2	Area 3	Area 1	Area 2	Area 3	Area 1	Area 2	Area 3	Area 1	Area 2	Area 3	Area 1	Area 2	Area 3	Area 1	Area 2	Area 3	Area 1	Area 2	Area 3
Normal	0.512	1.049	0.806	1.121	0.651	0.617	0.855	1.363	0.704	0.143	0.761	0.631	0.566	0.517	1.99	1.163	1.368	2.072	3.893	0.493	1.39	0.279	0.638	1.548	2.58	0.291	5.512
BDL	24.072	33.464	20.717	39.873	29.635	35.957	16.409	27.848	29.531	19.368	22.175	21.053	19.033	26.349	17.133	18.547	20.176	28.85	84.933	81.811	77.592	85.028	85.098	85.212	83.143	83.894	83.828
Fah-/- no NTBC	73.373	80.552	76.348	51.761	49.214	51.613	68.615	57.076	48.864	5.556	5.832	3.745	3.582	4.073	4.604	2.301	2.427	5.571	70.703	65.888	69.385	72.98	78.726	87.049	58.484	82.819	61.531
Fah-/- NTBC cycling	11.45	30.396	12.066	26.908	24.26	17.891	78.493	79.341	66.184	9.941	9.939	9.539	4.484	11.327	11.725	8.819	8.538	5.143	64.143	66.295	70.652	60.906	57.407	59.155	77.921	79.957	48.033
MUP-uPA	58.077	56.397	52.384	86.41	88.396	81.096	71.274	70.827	71.806	4.429	3.846	2.3	1.594	3.023	2.324	3.384	2.88	3.088	30.401	27.195	50.477	33.773	37.268	20.518	14.296	27.663	38.235
DDC	10.627	23.256	13.043	10.651	7.731	10.622	34.319	17.946	35.868	5.489	9.403	9.32	6.239	8.559	11.316	10.909	9.677	7.976	24.256	35.764	24.873	26.648	28.462	27.926	48.545	30.362	20.783
PHx	7.749	10.247	7.299	12.288	18.544	26.743	6.29	9.591	6.523	7.854	3.24	1.398	8.741	6.034	7.627	7.796	8.543	3.07	29.927	26.107	28.588	24.304	25.021	22.643	9.749	11.386	11.616
CCl4	16.726	22.265	19.419	4.161	1.41	1.194	5.595	2.851	6.963	3.592	4.61	1.544	3.55	7.066	5.481	3.869	5.489	3.721	17.079	17.435	12.175	11.869	6.858	21.732	5.324	4.667	4.649
Unpaired two-tailed t-test with Benjamini-Hochberg adjustment
Hes1 Stats
Model compared to Normal	mean differnece	p_value	Summary	df
BDL	-1.531	1.32E-05	****	4
CCl4	-0.8385	0.0460904	*	4
DDC	-1.288	0.000755	***	4
Fah-/- NTBC cycling	-1.567	0.00152954	**	4
Fah-/- no NTBC	-1.872	6.59E-06	****	4
MUP-uPA	-1.931	6.19E-06	****	4
PHx	-1.104	0.000977569	**	4
Opn Stats
Model compared to Normal	mean differnece	p_value	Summary	df
BDL	-1.423	0.000935776	**	4
CCl4	-0.7026	0.016608	*	4
DDC	-1.03	0.003267	**	4
Fah-/- NTBC cycling	-1.024	0.00352722	**	4
Fah-/- no NTBC	-0.6982	0.0153016	*	4
MUP-uPA	-0.5556	0.0315154	*	4
PHx	-0.8163	0.013355	*	4
Sox9 Stats
Model compared to Normal	mean differnece	p_value	Summary	df
BDL	-1.867	0.000105153	***	4
CCl4	-0.9318	0.00872076	**	4
DDC	-1.407	0.000330861	***	4
Fah-/- NTBC cycling	-1.754	0.000139778	***	4
Fah-/- no NTBC	-1.8	0.000129905	***	4
MUP-uPA	-1.414	0.000390055	***	4
PHx	-1.235	0.00218104	***	4

## Sheet: Figure 1d
%tdT/Hnf4a
CAG>tdT 1 week	CAG>tdT 3 weeks	CAG>tdT 6 weeks		TTR>NICD-CAG>tdT 1 week	TTR>NICD-CAG>tdT 3 weeks	TTR>NICD-CAG>tdT 6 weeks		CAG>NICD-tdT 1 week	CAG>NICD-tdT 3 weeks	CAG>NICD-tdT 6 weeks
99.3789	99.6835	99.3443		39.7781	67.2748	66.6667		13.6574	10.7338	4.2
100	98.7531	98.8338		40.3901	59.139	82.9146		5.73412	3.38462	2.5
99.4382	100	99.7475		51.5813	65.5405	85.2273		15.0794	15.7559	13.1
%tdT/Sox9
CAG>tdT 1 week	CAG>tdT 3 weeks	CAG>tdT 6 weeks		TTR>NICD-CAG>tdT 1 week	TTR>NICD-CAG>tdT 3 weeks	TTR>NICD-CAG>tdT 6 weeks		CAG>NICD-tdT 1 week	CAG>NICD-tdT 3 weeks	CAG>NICD-tdT 6 weeks
0	0	0		80.0898	85.3828	78.5425		100	98.5977	100
0	0	0		83.2061	80.625	69.6581		99.1379	92.7612	99.2
0	0	0		83.9921	76.3949	77.7151		99.3939	98.1771	99
%tdT/OPN
CAG>tdT 1 week	CAG>tdT 3 weeks	CAG>tdT 6 weeks		TTR>NICD-CAG>tdT 1 week	TTR>NICD-CAG>tdT 3 weeks	TTR>NICD-CAG>tdT 6 weeks		CAG>NICD-tdT 1 week	CAG>NICD-tdT 3 weeks	CAG>NICD-tdT 6 weeks
0	0.099108	0		79.0698	76.6509	67.4419		98.0392	96.4103	96.4912
0	0	0.241838		86	67.364	66.4368		95.2381	100	95.8621
0	0	0		92.0375	63.0841	67.9389		93.5976	100	98.209
%tdT/CK19
CAG>tdT 1 week	CAG>tdT 3 weeks	CAG>tdT 6 weeks		TTR>NICD-CAG>tdT 1 week	TTR>NICD-CAG>tdT 3 weeks	TTR>NICD-CAG>tdT 6 weeks		CAG>NICD-tdT 1 week	CAG>NICD-tdT 3 weeks	CAG>NICD-tdT 6 weeks
0	0	0		0	0	2.54237		0	1.25911	17.7
0	0	0		0	0.625	1.84049		0	4.32628	14.9
0	0	0		0	0.520833	1.20482		0	1	8.9
One-way ANOVA with post-Hoc Tukey’s test for multiple comparisons
Hnf4a
	Tukey's multiple comparisons test	Mean Diff.	95.00% CI of diff.	Significant?	Summary	Adjusted P Value	df
	CAG>tdT 1 week vs. TTR>NICD-CAG>tdT 1 week	55.69	43.62 to 67.76	Yes	****	<0.0001	6
	CAG>tdT 1 week vs. CAG>NICD-tdT 1 week	88.12	76.05 to 100.2	Yes	****	<0.0001	6
	TTR>NICD-CAG>tdT 1 week vs. CAG>NICD-tdT 1 week	32.43	20.36 to 44.50	Yes	***	0.0004	6
	CAG>tdT 3 weeks vs. TTR>NICD-CAG>tdT 3 weeks	35.49	24.53 to 46.46	Yes	***	0.0001	6
	CAG>tdT 3 weeks vs. CAG>NICD-tdT 3 weeks	89.52	78.55 to 100.5	Yes	****	<0.0001	6
	TTR>NICD-CAG>tdT 3 weeks vs. CAG>NICD-tdT 3 weeks	54.03	43.06 to 64.99	Yes	****	<0.0001	6
	CAG>tdT 6 weeks vs. TTR>NICD-CAG>tdT 6 weeks	21.04	4.238 to 37.84	Yes	*	0.02	6
	CAG>tdT 6 weeks vs. CAG>NICD-tdT 6 weeks	92.71	75.91 to 109.5	Yes	****	<0.0001	6
	TTR>NICD-CAG>tdT 6 weeks vs. CAG>NICD-tdT 6 weeks	71.67	54.87 to 88.47	Yes	****	<0.0001	6
	TTR>NICD-CAG>tdT 1 week vs. TTR>NICD-CAG>tdT 3 weeks	-20.07	-38.64 to -1.499	Yes	*	0.037	6
	TTR>NICD-CAG>tdT 1 week vs. TTR>NICD-CAG>tdT 6 weeks	-34.35	-52.92 to -15.78	Yes	**	0.0031	6
	TTR>NICD-CAG>tdT 3 weeks vs. TTR>NICD-CAG>tdT 6 weeks	-14.28	-32.85 to 4.285	No	ns	0.122	6
Sox9
	Tukey's multiple comparisons test	Mean Diff.	95.00% CI of diff.	Significant?	Summary	Adjusted P Value	df
	CAG>tdT 1 week vs. TTR>NICD-CAG>tdT 1 week	-82.43	-85.48 to -79.38	Yes	****	<0.0001	6
	CAG>tdT 1 week vs. CAG>NICD-tdT 1 week	-99.51	-102.6 to -96.46	Yes	****	<0.0001	6
	TTR>NICD-CAG>tdT 1 week vs. CAG>NICD-tdT 1 week	-17.08	-20.13 to -14.03	Yes	****	<0.0001	6
	CAG>tdT 3 weeks vs. TTR>NICD-CAG>tdT 3 weeks	-80.8	-88.83 to -72.77	Yes	****	<0.0001	6
	CAG>tdT 3 weeks vs. CAG>NICD-tdT 3 weeks	-96.51	-104.5 to -88.48	Yes	****	<0.0001	6
	TTR>NICD-CAG>tdT 3 weeks vs. CAG>NICD-tdT 3 weeks	-15.71	-23.74 to -7.682	Yes	**	0.0023	6
	CAG>tdT 6 weeks vs. TTR>NICD-CAG>tdT 6 weeks	-75.31	-82.45 to -68.17	Yes	****	<0.0001	6
	CAG>tdT 6 weeks vs. CAG>NICD-tdT 6 weeks	-99.4	-106.5 to -92.26	Yes	****	<0.0001	6
	TTR>NICD-CAG>tdT 6 weeks vs. CAG>NICD-tdT 6 weeks	-24.09	-31.23 to -16.95	Yes	***	0.0001	6
	TTR>NICD-CAG>tdT 1 week vs. TTR>NICD-CAG>tdT 3 weeks	1.628	-8.452 to 11.71	No	ns	0.876	6
	TTR>NICD-CAG>tdT 1 week vs. TTR>NICD-CAG>tdT 6 weeks	7.124	-2.956 to 17.20	No	ns	0.1558	6
	TTR>NICD-CAG>tdT 3 weeks vs. TTR>NICD-CAG>tdT 6 weeks	5.496	-4.584 to 15.58	No	ns	0.2895	6
OPN
	Tukey's multiple comparisons test	Mean Diff.	95.00% CI of diff.	Significant?	Summary	Adjusted P Value	df
	CAG>tdT 1 week vs. TTR>NICD-CAG>tdT 1 week	-85.7	-95.63 to -75.77	Yes	****	<0.0001	6
	CAG>tdT 1 week vs. CAG>NICD-tdT 1 week	-95.62	-105.6 to -85.69	Yes	****	<0.0001	6
	TTR>NICD-CAG>tdT 1 week vs. CAG>NICD-tdT 1 week	-9.923	-19.85 to 0.009386	No	ns	0.0502	6
	CAG>tdT 3 weeks vs. TTR>NICD-CAG>tdT 3 weeks	-69	-79.47 to -58.53	Yes	****	<0.0001	6
	CAG>tdT 3 weeks vs. CAG>NICD-tdT 3 weeks	-98.77	-109.2 to -88.30	Yes	****	<0.0001	6
	TTR>NICD-CAG>tdT 3 weeks vs. CAG>NICD-tdT 3 weeks	-29.77	-40.24 to -19.30	Yes	***	0.0003	6
	CAG>tdT 6 weeks vs. TTR>NICD-CAG>tdT 6 weeks	-67.19	-69.28 to -65.11	Yes	****	<0.0001	6
	CAG>tdT 6 weeks vs. CAG>NICD-tdT 6 weeks	-96.77	-98.86 to -94.69	Yes	****	<0.0001	6
	TTR>NICD-CAG>tdT 6 weeks vs. CAG>NICD-tdT 6 weeks	-29.58	-31.67 to -27.50	Yes	****	<0.0001	6
	TTR>NICD-CAG>tdT 1 week vs. TTR>NICD-CAG>tdT 3 weeks	16.67	2.887 to 30.45	Yes	*	0.0232	6
	TTR>NICD-CAG>tdT 1 week vs. TTR>NICD-CAG>tdT 6 weeks	18.43	4.648 to 32.21	Yes	*	0.0149	6
	TTR>NICD-CAG>tdT 3 weeks vs. TTR>NICD-CAG>tdT 6 weeks	1.76	-12.02 to 15.54	No	ns	0.9199	6
CK19
	Tukey's multiple comparisons test	Mean Diff.	95.00% CI of diff.	Significant?	Summary	Adjusted P Value	df
	CAG>tdT 3 weeks vs. TTR>NICD-CAG>tdT 3 weeks	-0.3819	-3.102 to 2.338	No	ns	0.9043	6
	CAG>tdT 3 weeks vs. CAG>NICD-tdT 3 weeks	-2.195	-4.915 to 0.5244	No	ns	0.1052	6
	TTR>NICD-CAG>tdT 3 weeks vs. CAG>NICD-tdT 3 weeks	-1.813	-4.533 to 0.9064	No	ns	0.1821	6
	CAG>tdT 6 weeks vs. TTR>NICD-CAG>tdT 6 weeks	-1.863	-8.437 to 4.712	No	ns	0.6775	6
	CAG>tdT 6 weeks vs. CAG>NICD-tdT 6 weeks	-13.83	-20.41 to -7.259	Yes	**	0.0016	6
	TTR>NICD-CAG>tdT 6 weeks vs. CAG>NICD-tdT 6 weeks	-11.97	-18.55 to -5.396	Yes	**	0.0034	6
	TTR>NICD-CAG>tdT 1 week vs. TTR>NICD-CAG>tdT 3 weeks	-0.3819	-1.464 to 0.7002	No	ns	0.5576	6
	TTR>NICD-CAG>tdT 1 week vs. TTR>NICD-CAG>tdT 6 weeks	-1.863	-2.945 to -0.7804	Yes	**	0.0045	6
	TTR>NICD-CAG>tdT 3 weeks vs. TTR>NICD-CAG>tdT 6 weeks	-1.481	-2.563 to -0.3985	Yes	*	0.0135	6

## Sheet: Figure 1e
CAG>NICD-tdT 1 week	CAG>NICD-tdT 3 weeks	CAG>NICD-tdT 6 weeks	TTR>NICD-CAG>tdT 1 week	TTR>NICD-CAG>tdT 3 weeks	TTR>NICD-CAG>tdT 6 weeks	CAG>tdT 1 week	CAG>tdT 3 weeks	CAG>tdT 6 weeks			One-way ANOVA with post-Hoc Tukey’s test for multiple comparisons
n=1326 cells	n=1193 cells	n=421 cells	n=1323 cells	n=1193 cells	n=955 cells	n=1114 cells	n=1137 cells	n=879 cells
											Tukey's multiple comparisons test	Mean Diff.	95.00% CI of diff.	Significant?	Summary	Adjusted P Value	df
161.026	107.677	196.33	188.877	245.952	224.181	589.774	723.929	415.999			CAG>tdT 1 week vs. TTR>NICD-CAG>tdT 1 week	0.3673	0.3036 to 0.4311	Yes	****	<0.0001	6
197.507	274.391	147.689	203.783	222.808	334.408	705.297	580.556	805.325			CAG>tdT 1 week vs. CAG>NICD-tdT 1 week	0.331	0.2672 to 0.3948	Yes	****	<0.0001	6
84.534	100.028	99.44	296.358	230.065	289.886	560.746	508.967	660.186			TTR>NICD-CAG>tdT 1 week vs. CAG>NICD-tdT 1 week	-0.03633	-0.1001 to 0.02743	No	ns	0.2641	6
120.426	102.382	61.586	222.219	280.275	198.095	853.966	1082.27	1392.55
184.562	101.597	76.492	379.519	114.738	641.553	573.887	1034.8	685.487			CAG>tdT 3 weeks vs. TTR>NICD-CAG>tdT 3 weeks	0.377	0.2419 to 0.5121	Yes	***	0.0003	6
322.051	77.277	72.766	268.311	387.756	487.196	719.418	629.197	600.561			CAG>tdT 3 weeks vs. CAG>NICD-tdT 3 weeks	0.646	0.5109 to 0.7811	Yes	****	<0.0001	6
243.01	159.064	130.821	505.829	320.875	908.687	852.593	1024.41	383.441			TTR>NICD-CAG>tdT 3 weeks vs. CAG>NICD-tdT 3 weeks	0.269	0.1339 to 0.4041	Yes	**	0.0021	6
221.043	193.78	148.081	171.617	214.57	341.469	757.076	494.453	902.803
186.915	115.13	107.285	93.948	175.932	644.887	393.052	468.367	448.362			CAG>tdT 6 weeks vs. TTR>NICD-CAG>tdT 6 weeks	0.248	0.1769 to 0.3191	Yes	****	<0.0001	6
175.932	95.517	53.544	172.598	121.014	176.52	801.598	1210.93	476.213			CAG>tdT 6 weeks vs. CAG>NICD-tdT 6 weeks	0.759	0.6879 to 0.8301	Yes	****	<0.0001	6
173.382	182.993	100.617	305.184	657.244	406.389	636.258	1344.89	967.331			TTR>NICD-CAG>tdT 6 weeks vs. CAG>NICD-tdT 6 weeks	0.511	0.4399 to 0.5821	Yes	****	<0.0001	6
325.974	186.131	45.699	212.02	183.777	169.263	492.884	1670.47	799.441
397.955	189.661	46.876	423.845	136.117	621.744	589.186	471.505	1058.34			TTR>NICD-CAG>tdT 1 week vs. TTR>NICD-CAG>tdT 3 weeks	-0.08533	-0.1854 to 0.01470	No	ns	0.0879	6
283.413	163.772	185.346	369.32	192.407	318.129	429.14	449.931	527.796			TTR>NICD-CAG>tdT 1 week vs. TTR>NICD-CAG>tdT 6 weeks	-0.222	-0.3220 to -0.1220	Yes	**	0.0012	6
199.272	183.189	47.072	223.2	198.88	640.965	978.119	428.748	981.649			TTR>NICD-CAG>tdT 3 weeks vs. TTR>NICD-CAG>tdT 6 weeks	-0.1367	-0.2367 to -0.03663	Yes	*	0.0136	6
122.191	134.94	120.622	302.242	140.236	666.07	721.968	482.489	347.353
318.325	73.158	77.473	156.711	145.335	178.678	540.152	559.962	615.664
359.513	101.009	80.219	326.759	152.788	287.924	864.361	520.343	725.695
206.921	84.534	87.083	242.225	142.197	285.178	743.543	747.465	587.224
252.032	169.067	80.807	189.661	274.391	497.199	1157.78	538.583	697.844
231.438	139.255	46.288	236.537	137.097	215.943	833.96	521.912	316.56
134.352	116.307	132.782	154.161	122.976	1048.53	659.205	551.332	637.631
142.001	261.838	132.194	466.014	131.213	576.829	1057.94	758.841	224.965
205.352	129.252	65.313	159.457	248.501	788.85	765.314	618.017	1342.54
146.12	104.735	123.76	293.22	127.879	372.654	812.386	424.433	702.747
192.015	201.233	342.057	443.262	184.366	279.687	326.955	1600.26	814.151
269.88	111.796	101.597	343.234	200.449	284.198	527.011	487	767.667
299.104	105.716	184.562	799.637	285.374	1147.38	448.95	1011.85	917.317
257.916	90.418	139.451	210.451	1231.13	1001.26	670.581	1155.23	1877.39
267.134	71.197	337.742	367.947	149.65	828.076	826.899	401.486	620.959
280.275	187.308	113.169	253.012	131.998	772.57	578.987	346.176	851.612
171.813	165.341	110.423	224.377	202.606	430.121	908.687	545.644	1113.65
196.722	172.598	282.236	249.678	163.379	822.388	530.934	799.441	1065.99
136.705	139.255	261.838	375.988	259.877	826.703	517.204	700.001	1380.19
299.496	154.357	179.855	379.519	561.923	328.328	981.453	692.156	668.62
268.115	226.142	279.883	414.038	633.119	813.759	522.892	1326.45	756.095
212.413	231.045	159.064	565.453	530.149	869.46	487.196	488.765	1143.65
398.544	177.893	473.074	154.161	112.581	357.356	356.179	469.936	639.003
256.739	245.559	544.467	526.227	293.612	393.444	982.041	823.761	504.652
223.592	111.6	200.449	437.77	295.966	831.018	300.869	550.547	912.022
232.615	94.929	172.205	422.08	546.428	503.867	339.311	942.618	968.312
515.047	94.929	206.529	327.543	431.102	636.454	356.767	745.112	973.215
152.984	136.313	105.52	165.145	221.631	481.116	841.61	559.765	1153.66
393.444	194.565	381.676	551.136	404.035	166.91	469.152	801.402	988.906
320.09	145.139	301.654	150.827	242.421	424.825	538.779	691.763	706.081
338.919	186.131	112.581	359.121	182.797	1062.46	535.053	707.258	1186.61
482.881	103.951	315.187	385.403	205.156	468.367	419.138	810.817	706.866
253.601	95.909	206.921	491.903	184.758	1083.84	622.724	583.498	859.262
248.501	157.888	227.907	345.391	394.229	368.535	935.165	1190.73	1042.25
228.888	138.47	126.506	270.468	531.718	630.177	567.219	928.497	1337.43
222.808	152.2	276.352	434.044	730.206	683.722	973.215	750.8	1854.84
303.026	284.002	302.83	326.366	225.75	446.596	779.827	956.544	1259.18
180.443	159.653	267.919	295.377	231.242	550.939	662.147	722.36	409.135
242.029	189.073	132.782	364.612	278.902	564.669	994.594	507.398	557.412
114.346	134.352	151.611	682.349	245.952	738.639	552.901	827.88	1364.7
189.269	112.581	249.286	340.292	266.546	564.669	698.628	411.096	1179.74
274.587	118.661	638.807	177.305	213.393	639.592	613.898	610.564	1252.51
189.269	318.913	546.821	593.697	215.943	338.919	737.463	667.443	1056.77
123.564	291.847	117.092	558.196	702.355	515.832	1099.53	689.606	1019.31
249.874	142.393	185.739	848.67	400.309	455.815	711.769	631.354	1172.68
415.999	169.656	178.678	327.739	162.595	368.535	1274.28	382.461	864.753
305.38	317.737	100.813	241.048	399.328	400.505	638.415	384.422	833.96
262.231	190.054	90.025	431.494	401.682	372.066	938.892	627.235	1296.64
131.41	113.365	95.517	279.098	464.444	522.108	1084.23	930.654	849.847
249.678	210.059	223.2	681.368	378.342	695.294	335.781	623.117	756.684
237.126	101.99	342.842	166.714	334.8	310.872	601.738	693.332	825.919
313.029	155.338	148.081	531.914	142.981	410.312	444.047	1471	747.465
163.183	172.794	202.214	136.705	411.292	513.674	499.945	656.852	848.866
207.509	142.785	200.645	544.663	196.918	184.366	384.814	1658.51	1473.75
278.902	179.07	105.128	508.378	278.706	561.138	616.644	730.794	353.041
152.396	497.395	150.238	485.823	229.869	582.321	934.969	901.234	375.008
318.325	318.913	142.393	395.798	252.032	957.132	989.298	900.646	648.614
262.035	108.462	318.717	294.593	270.861	869.46	510.536	778.847	1061.87
163.968	125.526	58.644	478.174	243.206	468.563	583.498	1432.36	391.679
193.78	168.087	83.945	248.109	191.23	812.778	484.842	1013.23	297.535
276.548	130.625	176.324	656.655	492.688	306.753	749.034	1098.94	239.283
103.166	286.355	71	556.431	135.528	394.621	730.598	773.943	778.847
193.976	126.898	67.274	230.261	235.949	1394.71	913.002	801.991	916.729
177.893	215.943	107.677	366.182	332.643	444.635	581.929	1505.13	786.496
247.913	253.993	120.426	275.568	460.718	766.686	901.038	1208.97	2078.23
200.252	343.822	101.401	250.855	418.353	1219.36	542.702	1134.63	893.389
199.272	284.982	150.827	323.228	576.437	767.863	1221.13	802.187	1177.19
229.869	215.943	82.572	321.463	378.342	639.984	455.815	524.069	1022.45
180.835	86.103	93.36	397.759	335.585	306.361	1042.06	1162.09	495.826
208.098	77.081	66.882	507.006	449.538	657.44	743.15	891.427	415.607
298.515	97.871	140.432	496.218	113.954	1030.88	618.213	1144.24	929.281
139.647	73.942	98.851	482.489	665.874	649.399	557.02	635.473	1169.15
174.755	113.758	225.75	690.194	840.237	708.239	797.283	605.268	1162.09
651.752	65.313	121.211	299.888	384.618	990.279	475.036	1495.32	740.797
145.139	98.655	145.923	168.087	204.96	849.063	1253.49	605.268	801.402
195.741	409.723	156.122	276.156	362.063	738.247	822.585	649.987	481.9
105.324	158.868	46.876	215.943	474.84	1204.65	857.889	1393.53	847.297
169.656	121.995	71	392.856	417.372	720.595	758.645	211.628	393.64
195.545	112.581	71	344.607	525.638	1241.53	530.345	1299.97	941.049
208.49	406.193	149.454	160.045	1346.46	1241.92	472.486	487.392	630.962
197.114	155.534	104.343	389.129	249.482	1269.38	686.076	1456.68	748.446
182.012	178.678	136.313	537.995	176.52	1149.93	981.453	974.98	725.891
195.741	175.343	123.368	304.792	866.518	969.881	847.494	708.042	770.609
223.004	103.755	206.529	288.905	340.488	274.391	593.697	1168.17	917.317
182.208	125.526	132.979	409.331	556.823	198.88	931.046	1057.55	736.678
262.231	127.095	210.059	403.643	399.132	110.816	1127.57	1306.45	1271.93
367.751	149.062	223.592	142.785	400.505	801.991	536.229	1082.07	1024.8
322.64	264.388	151.415	141.216	805.325	258.112	967.92	588.205	2196.7
334.604	190.838	151.807	203.587	655.871	963.016	978.707	1406.08	1270.16
285.178	103.166	213.786	376.577	321.463	131.213	809.836	339.507	1588.09
247.913	157.691	304.203	381.676	588.205	124.153	651.752	541.721	1462.57
254.581	134.94	165.145	677.446	320.482	173.971	1017.74	1089.52	1177.98
178.874	210.255	224.377	279.687	514.262	584.282	566.63	983.414	1503.76
258.504	234.184	174.951	368.535	203.391	633.512	841.413	1373.13	671.366
142.001	274.195	102.382	285.178	140.628	266.938	727.067	1279.58	1210.54
236.145	168.871	157.103	402.466	571.926	164.948	547.409	615.86	1406.28
149.846	193.192	100.813	176.913	284.59	87.868	1230.93	809.247	1169.15
321.659	174.559	123.564	270.861	116.7	165.145	1131.89	728.637	1553.18
501.71	124.741	133.959	247.521	212.217	189.661	543.879	856.123	1242.31
145.139	194.565	181.031	484.45	255.562	188.092	589.578	1241.53	1113.65
275.176	114.346	134.744	356.571	106.501	79.238	508.967	837.687	923.397
109.246	108.266	130.233	578.006	484.646	258.7	737.463	755.703	906.726
262.035	187.112	213.982	420.903	120.818	358.14	426.591	1310.17	524.461
242.617	100.42	105.716	471.309	218.493	249.678	580.948	1148.56	1066.58
411.292	149.454	380.107	603.307	181.816	700.786	676.269	1916.62	1316.84
159.457	115.719	65.509	280.471	268.703	681.172	810.032	1021.07	781.396
186.523	175.343	94.144	183.189	216.139	432.279	448.754	958.897	923.79
713.927	177.893	203.979	417.176	527.6	201.233	494.649	1135.22	921.828
214.374	235.949	139.843	212.217	300.869	142.197	702.747	1923.09	996.751
185.739	130.037	98.459	190.838	240.264	213.982	322.64	705.885	539.171
237.91	111.012	90.025	174.167	298.908	562.511	374.811	1043.04	609.583
178.874	186.915	172.009	458.168	764.137	577.221	590.166	972.235	742.366
278.902	185.739	66.882	244.971	419.726	330.681	712.75	894.762	1012.25
564.669	180.443	71.393	322.051	553.881	668.227	439.928	1213.28	2215.72
381.48	142.589	83.357	107.677	167.89	466.798	743.739	684.703	1086.19
147.885	105.128	102.97	545.055	211.432	435.417	138.078	759.822	1016.76
158.672	209.275	79.042	438.163	161.026	247.521	390.11	885.543	923.986
139.059	461.502	120.034	609.387	150.435	263.211	762.96	559.962	552.705
259.681	108.658	102.382	313.225	180.051	476.801	1001.65	751.78	1014.4
61.194	158.476	91.202	1324.29	199.076	313.422	411.488	1031.27	933.008
511.909	157.103	123.172	466.798	283.805	490.334	397.563	509.359	1127.38
404.035	121.603	179.658	243.794	293.024	130.233	680.388	1391.96	862.4
123.564	81.199	136.117	177.109	235.949	326.955	730.598	977.726	676.269
165.145	45.111	153.18	239.087	202.606	238.302	753.546	1205.24	867.695
80.807	73.55	217.708	723.341	598.992	359.513	555.254	1389.02	639.592
330.681	175.736	147.689	509.359	170.048	313.422	438.555	1156.99	957.525
221.631	98.459	87.672	235.949	779.043	399.917	524.461	733.54	925.751
92.575	39.815	67.862	402.466	441.105	332.839	864.165	1628.89	792.184
225.554	70.412	285.767	630.962	295.377	809.247	656.263	811.601	1144.24
367.358	64.332	129.056	472.29	381.48	400.897	745.112	854.358	964.193
120.818	59.625	104.539	259.289	127.683	191.623	932.616	1374.11	1032.84
226.927	184.758	83.161	492.099	248.894	620.959	530.738	1032.45	656.655
323.424	174.951	61.39	485.627	611.741	923.79	415.999	1921.13	704.512
337.742	134.352	50.406	105.324	512.89	421.687	681.957	1629.48	838.079
178.482	118.072	68.843	871.618	648.614	882.601	435.221	729.813	1068.93
183.777	161.222	138.47	1626.73	212.217	229.476	434.044	1293.7	1892.69
156.515	224.573	118.269	201.822	286.747	196.134	262.427	1198.96	1214.07
432.082	136.313	171.421	304.988	632.923	331.074	380.892	793.361	978.119
255.562	196.134	103.559	148.669	280.863	334.408	523.481	1202.89	1029.31
282.825	166.714	153.965	495.63	971.45	571.141	724.518	1343.91	1379.8
332.643	167.302	128.86	300.084	293.612	822.977	572.318	791.988	1963.69
434.044	170.244	127.879	386.383	297.142	461.699	406.585	1424.91	593.697
331.074	100.813	170.44	571.533	293.416	1030.49	518.577	729.813	1028.53
220.062	202.606	444.243	305.38	455.03	923.005	140.039	1116.39	803.363
571.533	222.219	321.659	305.38	337.546	625.47	245.559	889.662	1138.75
364.612	205.94	78.846	291.062	471.309	1243.68	413.45	894.958	1684.98
285.767	132.586	135.332	145.139	2249.46	460.718	542.506	691.567	600.365
138.863	116.896	50.602	102.97	308.322	1081.29	835.333	782.769	974.196
375.204	131.606	118.072	302.634	487.784	650.575	266.938	796.891	1497.28
101.793	298.712	181.227	111.992	303.419	761.391	279.294	1346.85	1150.13
249.678	407.762	129.056	244.775	450.911	611.152	640.573	1344.69	899.861
211.04	115.13	166.517	309.303	534.268	232.418	864.949	1102.27	961.251
127.879	306.361	126.702	102.382	193.388	859.262	752.957	1080.11	1040.49
368.731	185.542	150.435	235.36	432.082	1177.59	1166.99	806.894	1481.2
180.639	249.482	249.482	247.521	385.403	701.962	371.673	728.048	514.066
385.599	134.352	101.597	236.537	408.154	930.85	365.593	526.423	1003.22
609.583	168.283	432.867	257.916	367.358	655.871	556.823	414.234	470.525
379.322	208.294	215.747	217.512	666.658	327.151	566.042	684.506	1368.82
261.642	153.769	277.921	186.915	527.796	495.041	461.502	1595.74	612.133
402.466	855.535	389.325	137.294	303.419	1161.7	491.315	859.262	439.928
264.584	162.595	123.564	213.393	121.995	708.827	669.6	1975.65	843.571
316.167	139.647	52.368	371.477	151.611	369.908	583.89	1420.6	971.058
699.805	211.628	64.528	183.581	198.291	701.962	472.682	1292.13	705.493
243.01	132.586	56.094	240.852	313.814	1577.89	1007.15	865.342	1897.98
174.951	93.36	47.072	198.291	333.427	525.05	569.376	976.353	695.882
250.855	133.175	82.376	236.733	600.757	239.479	733.54	993.417	805.717
387.756	173.578	78.061	122.191	838.864	1266.43	609.78	924.966	1089.33
186.327	263.996	41.58	319.109	367.162	524.658	570.945	1355.48	738.443
236.929	256.739	97.478	131.802	514.459	207.509	882.013	1462.77	791.595
170.636	159.849	64.92	172.794	411.685	922.417	605.857	857.496	964.585
224.769	161.222	49.622	162.595	341.861	707.062	518.381	991.848	575.848
171.421	100.028	93.556	207.902	410.312	903.98	250.267	1304.68	2059.4
257.72	209.275	111.404	444.047	313.422	288.709	633.119	811.993	1163.86
197.703	133.175	152.592	259.289	283.021	474.251	706.081	1305.47	731.186
327.543	149.454	109.05	125.526	240.852	299.888	964.193	1099.92	125.329
157.495	213.001	142.981	145.139	225.75	495.041	536.033	754.526	172.205
239.871	140.236	178.678	531.914	580.163	509.359	740.601	678.23	713.534
375.4	145.335	172.009	350.491	191.819	168.283	570.945	581.34	641.553
292.435	138.078	147.885	412.665	195.545	410.9	604.484	599.973	538.191
168.283	111.992	97.282	124.349	324.601	236.733	649.987	531.718	504.652
254.778	154.553	122.387	183.385	918.886	333.427	349.706	480.331	636.061
283.021	120.622	125.722	310.872	178.482	610.76	966.547	788.065	613.898
145.335	240.852	59.625	167.89	527.207	425.022	597.227	868.088	689.606
297.142	170.44	117.68	271.841	1549.06	209.275	746.289	696.667	562.315
323.817	110.619	47.857	469.152	628.216	377.361	710.396	1319.19	723.145
369.908	214.178	161.222	165.341	512.105	748.838	495.434	857.3	622.724
223.396	127.291	204.371	634.492	1233.09	509.948	844.552	656.459	864.949
311.656	58.644	212.217	632.923	415.019	175.54	663.324	763.156	300.477
191.819	78.257	196.134	162.791	705.885	389.914	515.635	1377.25	1090.5
316.56	188.484	226.534	710.592	1211.91	513.87	861.223	338.527	815.328
176.128	155.142	109.05	190.446	1225.44	400.897	659.597	1033.43	737.855
272.234	369.516	71.785	441.497	952.033	294.789	563.492	780.416	824.154
357.356	232.026	103.166	406.193	607.818	1316.25	922.024	1128.36	893.389
177.501	182.012	197.31	194.957	743.347	643.515	699.216	810.032	481.704
372.85	110.816	112.385	544.859	628.805	1311.74	433.848	1414.91	1115.61
388.933	171.421	103.951	270.272	587.813	1245.25	897.704	599.777	1114.82
426.198	247.521	76.688	211.432	888.682	679.995	526.227	1149.15	583.105
142.197	207.313	102.97	306.361	344.999	867.107	369.712	609.191	1076.97
245.952	154.553	113.758	669.796	400.505	611.545	949.091	888.485	609.191
255.758	324.601	114.542	402.662	333.427	462.679	519.558	1754.02	816.701
479.155	144.747	136.313	147.1	356.375	1033.82	556.235	938.5	865.538
295.377	240.852	52.956	190.642	346.96	920.651	504.652	1246.82	920.063
324.013	140.236	66.489	272.822	320.679	356.571	746.289	769.825	649.791
294.004	441.105	72.569	243.598	257.327	488.177	701.962	549.567	651.164
467.387	237.91	101.99	179.266	430.121	998.909	804.54	496.414	633.512
248.305	98.655	68.255	509.359	395.602	326.17	865.146	1412.75	1053.04
128.075	48.641	48.249	110.227	160.83	920.651	908.687	592.52	715.299
262.819	95.517	54.721	148.865	345.588	364.612	569.768	746.877	603.699
184.366	65.901	159.064	879.856	156.907	997.144	488.961	1323.51	486.608
163.968	128.86	103.166	177.697	709.808	1083.84	876.129	866.911	1101.88
383.637	281.452	37.658	135.724	155.73	407.566	902.215	1098.74	489.942
139.255	151.219	66.882	672.738	513.674	410.312	467.975	669.796	496.61
161.222	140.039	111.404	249.874	249.678	642.534	633.316	649.595	715.692
262.819	151.611	237.714	694.902	301.457	509.359	366.574	1032.25	580.163
201.625	116.111	152.592	586.243	495.237	977.53	603.896	514.655	797.872
149.258	179.266	146.512	260.858	481.116	614.291	569.964	693.725	770.609
295.181	134.155	121.799	399.132	324.797	789.634	466.798	495.041	958.113
380.499	186.719	103.559	219.67	390.698	1085.01	864.361	928.693	1203.67
581.144	128.86	104.343	148.669	325.582	825.527	482.097	665.678	704.12
218.493	143.57	151.611	373.635	297.142	696.863	390.306	731.775	693.725
165.537	355.198	127.487	403.251	126.702	274.195	353.041	1194.45	662.736
110.227	205.744	191.426	280.471	159.849	370.3	384.814	663.52	794.93
351.864	116.896	102.578	401.486	258.112	1120.71	709.612	844.159	858.869
129.448	208.686	102.186	253.797	71	148.277	600.365	565.453	758.057
254.385	205.156	166.714	156.319	83.161	231.438	1234.27	2427.74	1093.05
356.571	97.871	100.224	274.391	204.96	245.167	577.614	733.148	800.421
292.043	159.653	149.65	242.225	474.84	290.866	952.621	778.062	667.639
205.548	160.045	127.095	668.424	423.06	184.954	909.472	466.21	1088.35
706.081	137.097	79.042	136.117	177.697	149.258	583.301	673.915	838.471
503.083	173.382	127.683	389.325	547.213	839.844	542.506	970.862	1548.67
245.363	135.332	105.128	537.602	324.209	511.32	756.488	1420.6	486.411
397.759	177.697	163.968	124.545	196.33	204.764	253.405	1376.27	372.458
485.431	122.191	307.145	469.74	784.142	344.607	691.567	933.008	835.922
184.366	112.188	250.07	254.581	454.442	732.755	826.507	762.372	681.564
209.078	197.703	101.597	290.67	401.878	1140.12	497.591	1083.05	857.692
192.015	168.675	123.956	274.783	274.979	286.159	981.061	597.423	870.049
274.979	353.629	306.165	406.781	576.045	218.885	628.412	1103.06	670.973
382.853	171.225	256.151	395.013	193.388	642.73	630.962	692.548	902.019
153.18	209.275	134.744	285.767	233.203	280.275	540.152	1444.52	790.419
209.667	172.009	331.466	185.935	454.638	155.338	491.119	556.235	955.759
117.68	123.368	306.361	269.488	125.918	218.493	709.612	396.975	973.607
397.955	117.288	321.071	216.924	138.274	346.568	451.304	909.668	1288.99
456.207	108.462	332.643	322.248	443.066	378.93	338.331	973.607	809.247
334.212	167.302	166.714	482.881	100.42	319.306	949.287	884.955	850.043
492.295	186.131	481.508	157.103	324.993	253.993	300.673	868.088	744.916
291.258	161.222	122.584	160.045	175.736	811.993	1003.22	845.924	806.894
273.41	218.689	115.719	230.457	134.352	94.536	668.424	805.717	659.99
304.007	311.46	634.296	452.676	570.945	149.65	687.841	1209.56	601.542
199.468	156.319	438.947	190.25	248.305	236.537	599.973	979.099	874.952
133.959	145.923	440.712	576.437	430.317	109.246	708.042	750.604	538.975
376.577	91.987	105.716	181.227	606.249	356.179	897.704	968.9	694.509
284.59	98.067	123.172	363.632	366.966	490.923	540.152	1129.14	677.446
261.642	146.316	123.172	328.524	818.073	405.212	237.91	1310.76	744.523
198.291	300.084	107.677	271.841	429.14	220.846	981.845	1050.1	854.554
328.524	139.059	135.528	336.958	225.75	432.867	698.04	1443.35	1076.97
114.738	223.396	43.346	145.531	480.135	777.67	868.284	1090.89	842.982
300.281	69.039	40.6	480.527	231.634	169.067	477.193	705.297	611.937
106.697	55.114	246.148	197.31	92.967	151.415	873.187	557.412	892.016
224.573	185.346	121.995	310.283	312.245	311.853	880.444	594.677	123.564
204.96	201.625	276.156	291.847	718.83	168.283	744.131	1125.02	968.116
256.543	166.91	97.871	292.043	361.082	127.683	607.818	894.958	874.168
260.858	306.165	117.484	264.388	234.968	138.863	697.451	955.367	610.956
465.033	203.587	73.55	147.296	340.292	138.863	473.859	422.668	1109.53
265.565	210.844	243.402	296.358	432.867	231.438	415.215	583.301	611.349
212.217	105.324	290.474	381.088	185.15	236.341	844.944	529.365	606.445
206.921	90.81	109.443	172.205	351.472	311.264	795.518	675.484	971.45
354.217	57.663	272.234	174.559	280.667	228.496	492.884	713.338	1208.58
283.805	139.451	146.316	414.627	416.196	141.412	1208.38	591.735	956.936
274.391	190.838	208.098	217.512	193.78	123.172	843.571	647.045	1221.91
210.648	133.763	261.642	393.836	146.316	109.443	541.721	662.736	1061.67
101.793	83.749	182.993	232.026	620.763	202.018	563.492	1194.26	489.353
313.422	101.99	322.248	645.28	549.959	148.277	615.075	395.798	472.094
334.408	86.103	262.427	457.776	219.866	152.788	328.328	509.359	299.888
201.429	104.932	399.328	547.213	283.217	273.999	565.257	720.203	1275.26
358.925	192.407	396.975	227.515	563.688	586.44	407.173	638.807	824.154
282.04	154.357	479.351	287.532	566.826	193.192	867.303	496.61	657.44
327.543	161.81	164.556	743.543	353.433	407.958	658.421	377.165	672.542
200.841	119.053	151.023	463.072	497.003	467.387	899.273	532.503	833.568
83.161	158.672	84.337	322.836	490.334	153.573	941.834	533.68	576.633
52.564	197.703	113.561	324.601	541.917	815.131	735.893	878.875	738.639
336.173	195.938	109.639	321.659	551.528	895.35	549.763	382.853	983.218
197.507	197.31	104.932	558.785	386.579	504.652	434.24	400.505	1232.11
268.507	245.952	172.598	412.861	213.001	336.958	917.513	835.726	517.204
110.423	112.973	150.042	158.28	499.552	614.487	1010.48	800.814	724.91
130.625	201.822	174.951	394.033	239.283	744.719	1142.48	673.915	686.076
235.36	150.042	101.793	117.68	923.201	480.527	582.909	458.757	804.54
201.625	141.608	157.691	111.012	434.436	424.825	351.275	578.398	581.144
247.128	244.383	100.813	191.034	367.751	321.267	439.536	601.934	1040.29
368.927	164.556	170.44	134.352	238.891	236.733	503.475	1092.27	754.134
468.367	185.15	203.587	126.31	255.366	170.44	309.303	613.114	813.562
364.416	38.638	211.236	135.921	198.683	379.911	421.099	931.831	730.598
376.773	95.713	120.622	424.041	259.877	751.976	585.263	890.251	900.057
224.181	138.863	110.619	318.129	169.852	289.886	609.78	342.842	817.877
233.791	175.343	127.879	191.034	365.789	461.895	625.666	734.128	883.778
390.698	143.962	148.081	1077.75	360.298	371.477	272.037	839.06	1120.71
333.035	115.915	140.628	306.949	208.098	1427.85	589.578	692.94	801.402
381.676	185.346	102.97	464.444	236.733	1790.9	762.764	603.307	1067.75
209.275	264.78	96.694	234.772	162.987	265.957	394.425	703.728	1686.75
324.209	102.774	172.009	258.7	209.078	633.512	697.647	595.462	1064.42
312.637	131.017	94.34	111.6	221.827	135.921	527.403	874.952	1382.15
119.053	214.178	98.263	338.723	185.346	394.033	598.404	678.622	1528.86
297.339	290.278	174.559	310.872	199.076	699.413	671.366	401.878	865.146
398.347	146.12	135.724	230.653	146.512	408.154	941.638	840.433	553.685
413.646	113.561	120.818	202.41	681.172	942.226	758.057	961.643	718.045
311.656	148.669	237.91	365.397	213.393	571.73	530.738	585.851	1333.32
333.819	147.1	140.236	184.562	424.041	309.303	473.074	1064.42	804.148
415.411	226.338	116.307	449.931	391.875	411.685	611.741	620.959	982.237
223.2	110.031	192.211	169.852	650.183	407.958	682.153	542.113	648.81
272.626	119.838	62.371	131.998	593.5	263.8	890.447	673.915	510.34
397.171	191.623	105.324	190.838	260.073	700.197	652.733	625.666	609.387
211.04	236.929	126.506	194.565	283.217	512.693	627.628	844.944	833.568
205.548	152.984	117.68	311.46	237.714	198.095	556.823	713.927	894.369
242.421	65.313	107.089	282.432	678.23	387.756	846.709	888.682	418.549
213.982	74.727	133.763	328.328	382.264	792.184	803.56	926.732	804.736
424.237	121.799	107.677	327.543	449.734	498.768	830.038	676.465	665.481
315.971	143.962	123.172	294.397	568.591	727.46	490.923	703.924	851.024
372.458	179.07	127.683	196.526	341.861	299.888	474.643	598.992	463.66
308.911	112.777	110.031	128.86	460.718	461.306	587.028	487	1033.62
214.178	114.15	118.661	189.857	321.855	487	727.264	691.96	1130.12
340.096	100.42	115.523	162.791	619.586	690.783	500.533	538.779	618.802
160.633	150.238	163.772	184.954	416.784	830.43	464.641	784.338	995.771
124.153	170.44	208.882	338.527	219.277	499.16	638.415	537.21	822.977
159.064	209.471	165.145	308.322	648.026	247.325	492.295	463.072	702.551
132.194	209.078	128.075	243.794	343.43	1585.15	706.277	893.781	820.231
626.255	413.254	106.501	239.283	135.724	320.482	434.436	773.943	852.005
260.662	117.68	89.045	336.565	205.156	1039.9	457.972	413.057	578.79
228.888	128.468	42.561	200.252	452.48	959.29	498.768	1200.53	1416.09
265.565	228.103	111.6	210.059	339.9	592.912	977.334	891.231	877.306
246.54	146.904	103.755	104.932	301.261	386.187	917.121	962.232	626.647
275.568	107.874	117.876	211.628	748.25	493.668	707.454	710.2	935.754
580.359	155.338	110.816	307.341	269.292	1055	1266.04	789.046	798.068
154.553	156.711	167.106	242.421	496.022	699.413	610.368	441.497	924.77
200.841	197.507	102.97	588.597	362.651	655.086	420.314	977.138	422.472
226.338	169.067	103.951	131.802	597.227	360.101	1128.16	668.031	314.206
697.255	143.178	78.65	183.581	572.122	1043.82	534.66	982.63	899.273
220.454	234.576	87.672	407.173	483.469	929.477	447.969	946.541	578.006
360.886	144.747	91.398	403.839	196.33	1453.35	454.442	1033.43	990.475
269.684	139.059	118.857	208.686	245.755	619.586	313.422	799.441	1292.72
383.834	143.374	226.927	225.161	249.874	499.356	636.65	636.65	1842.87
340.292	114.934	109.639	186.131	255.562	490.334	413.057	772.767	887.113
225.75	214.374	226.142	255.366	243.402	533.484	454.834	597.815	819.643
315.775	121.995	222.416	300.084	1019.7	855.535	540.937	1300.56	518.185
295.377	253.209	167.498	459.541	520.343	357.356	1063.83	1898.38	974.98
192.603	186.719	97.282	170.832	602.719	1148.95	1053.83	693.136	1495.71
243.402	216.532	143.374	298.712	327.739	627.628	489.353	598.992	905.157
320.482	287.728	76.884	330.877	539.76	244.186	403.643	451.892	757.664
413.842	209.275	142.197	321.659	432.279	1000.48	811.209	626.451	842.198
344.803	217.708	258.504	246.344	326.366	861.419	742.366	670.189	637.434
234.968	375.988	146.316	194.368	1172.88	399.328	603.111	552.509	103.362
460.326	142.981	81.788	213.393	376.577	783.162	723.537	651.556	393.444
694.902	223.004	189.857	279.294	1494.15	115.523	571.533	744.327	591.735
466.798	66.489	217.316	281.256	619.39	279.294	908.099	754.918	301.065
481.116	60.017	106.893	205.548	1112.27	245.167	554.862	399.328	877.894
164.948	32.558	323.621	208.882	984.983	879.463	929.281	1437.27	833.764
219.474	253.601	48.445	290.474	409.331	435.024	692.744	660.97	741.581
334.212	140.628	82.768	234.184	403.643	331.858	657.636	993.809	638.219
134.744	191.23	141.608	234.772	297.142	979.491	608.603	1319.19	586.243
220.062	136.901	252.816	125.526	881.425	466.406	629.393	867.499	745.896
277.137	108.658	121.995	416.588	800.225	320.09	876.914	831.999	745.7
169.067	160.437	246.736	273.214	425.806	197.114	561.531	747.269	681.564
241.637	142.197	221.435	234.772	202.998	455.422	442.674	908.295	389.914
318.717	101.009	161.614	374.811	772.767	146.12	468.759	740.601	407.173
284.786	160.045	107.285	247.325	526.227	171.617	891.035	673.915	301.654
177.501	191.819	67.47	267.134	988.514	357.552	552.312	755.507	978.119
362.259	118.072	111.6	267.33	382.068	773.747	475.82	1337.24	333.231
186.719	106.697	172.794	317.54	553.685	133.959	920.848	615.467	747.269
169.459	100.028	99.832	262.035	180.247	592.52	941.245	840.629	261.446
223.2	121.603	68.451	103.755	265.173	216.728	747.661	607.23	498.572
333.231	139.255	231.242	175.343	551.136	406.389	962.624	1034.61	475.232
425.414	201.233	67.078	233.595	782.573	244.775	492.099	537.602	435.613
172.598	206.529	78.65	87.083	348.333	112.777	1020.48	536.033	775.709
243.794	193.388	111.796	118.661	321.659	523.285	754.722	1005.38	548.586
293.612	141.216	65.509	410.9	147.1	754.722	497.591	742.17	417.765
240.852	156.515	111.6	324.013	253.209	387.952	576.829	426.787	454.834
295.966	141.02	96.694	310.283	190.054	660.578	533.091	608.21	795.714
692.94	216.139	74.335	271.449	481.116	481.508	629.785	828.272	495.434
273.606	175.54	59.232	324.993	245.167	210.451	457.58	491.119	534.464
191.623	139.059	81.003	212.413	147.689	343.234	437.966	378.93	937.911
266.546	227.907	132.979	334.408	350.491	288.12	830.038	1036.76	881.817
373.635	151.415	188.288	242.421	389.325	238.695	579.183	324.797	818.073
579.967	194.565	186.915	259.289	214.178	622.332	517.597	677.838	508.182
333.427	243.01	100.028	170.44	146.316	387.364	370.889	753.938	1502.78
343.626	127.683	80.611	348.922	296.946	455.03	529.169	514.262	961.839
418.745	135.332	88.064	406.977	281.844	510.34	597.619	517.989	527.207
267.722	193.388	70.412	222.808	393.836	474.447	884.759	885.347	775.905
265.369	345.195	132.39	292.239	520.539	343.234	545.055	1010.28	710.004
285.963	343.626	333.819	315.775	368.143	971.842	703.139	1121.69	1115.02
302.438	187.112	103.362	196.918	446.596	538.387	761.195	701.374	1229.56
356.571	281.452	200.841	195.938	561.531	246.932	740.601	504.652	713.73
336.173	657.44	168.087	101.009	225.75	499.356	581.536	1038.53	414.823
293.612	82.18	161.222	245.363	261.838	498.572	383.637	478.762	877.502
255.366	78.846	299.496	195.153	532.307	773.747	530.738	773.159	617.821
447.773	114.934	226.338	279.49	456.991	447.969	611.545	408.154	1264.47
496.022	116.111	198.291	218.493	695.294	286.551	788.065	762.568	831.803
182.797	100.617	122.976	242.421	485.823	533.091	692.94	641.357	911.041
198.095	180.443	298.319	284.002	513.086	911.629	674.7	596.246	710.788
178.285	148.277	110.031	669.012	296.946	1357.24	597.031	532.895	975.765
138.47	218.297	99.047	204.175	760.018	468.367	487.981	692.744	1594.17
341.273	250.267	93.36	336.369	122.976	1044.02	397.171	960.074	1295.27
312.441	120.622	69.431	345.195	101.401	301.654	317.933	630.374	1028.13
290.866	153.769	109.639	489.353	228.3	517.597	433.652	795.714	774.532
193.192	111.012	307.341	224.573	419.922	508.378	536.426	491.119	721.772
143.766	169.852	253.993	184.562	159.849	384.618	580.948	685.879	466.602
346.568	356.375	71.981	154.161	253.405	444.243	1005.97	726.479	843.571
110.816	98.459	158.28	596.639	136.313	317.933	747.661	783.554	913.394
345.588	81.788	187.112	256.151	499.945	863.38	632.139	734.128	670.973
117.288	43.738		293.808	339.507	379.126	373.046	974.98	679.995
300.477	68.058		640.376	455.03	501.318	468.759	663.716	920.259
289.689	71.393		522.892	313.618	305.576	787.869	704.316	728.833
310.872	58.056		273.214	411.096	550.547	522.5	935.95	659.401
302.242	121.407		129.448	376.969	1950.55	565.257	1088.35	761.783
400.897	77.473		398.936	310.283	237.126	578.398	495.237	1037.74
144.551	194.761		162.203	560.746	240.852	335.389	663.324	515.439
88.26	170.048		184.17	355.198	457.58	798.656	721.38	543.29
136.313	167.498		147.296	397.563	1264.87	672.542	695.098	851.024
222.808	252.424		128.075	425.218	1259.37	644.691	665.874	1514.74
188.877	157.691		243.598	900.057	285.767	602.326	857.3	911.825
635.473	207.313		305.772	263.604	415.215	771.001	527.796	896.135
230.457	178.482		184.954	197.507	282.432	531.914	825.723	1148.95
265.761	123.368		555.647	870.245	890.251	431.69	800.029	906.53
288.709	201.233		220.846	558.981	445.223	559.569	876.914	452.676
188.484	234.968		167.106	634.689	226.927	729.225	647.045	635.865
646.457	161.026		405.212	389.325	925.947	883.974	754.134	982.826
229.476	147.493		266.742	319.502	517.597	685.879	952.229	1062.26
213.982	204.96		116.7	331.466	366.574	329.897	849.455	482.293
467.387	136.705		138.274	336.565	323.424	442.674	936.146	499.749
507.398	146.708		426.787	529.561	503.083	765.902	623.117	869.853
244.971	188.288		190.642	433.259	137.097	689.606	1126.79	464.248
204.175	195.349		498.179	363.828	607.034	459.345	1010.68	694.117
489.353	100.617		166.125	202.802	831.214	766.098	639.788	1392.55
212.02	105.52		421.687	699.609	491.315	456.599	1191.9	510.732
673.915	111.6		723.537	1158.95	523.677	354.806	1044.02	942.618
304.399	117.288		498.376	702.158	997.34	744.327	550.743	1173.86
552.509	317.933		403.251	489.353	359.709	668.62	480.135	924.77
277.137	211.824		545.252	340.684	887.505	494.061	1292.33	789.242
738.443	187.308		620.371	161.614	236.145	822.192	872.403	1034.21
278.314	218.689		165.341	312.833	315.775	793.949	1324.1	975.373
442.478	376.184		817.877	911.629	370.693	618.998	1464.33	728.44
378.342	170.636		374.027	178.089	503.279	588.989	873.579	907.903
433.455	847.297		166.91	555.843	526.227	598.796	764.921	1174.45
406.977	123.368		249.482	281.844	498.768	799.441	538.975	1226.03
189.661	113.365		243.01	293.22	379.911	545.055	898.881	1209.36
241.048	138.078		264.78	850.436	429.729	417.569	1034.02	1091.68
375.988	89.633		279.49	230.849	655.283	783.358	862.792	690.39
416.392	120.818		165.341	503.475	396.778	582.321	485.627	455.815
197.114	257.327		275.764	565.453	879.267	885.74	793.361	1624.97
174.755	193.78		220.454	710.985	526.423	841.413	670.973	1896.22
258.7	161.222		289.101	667.835	523.873	787.673	895.939	620.175
251.051	115.719		260.269	222.808	427.179	842.786	634.885	572.318
173.382	148.669		312.049	249.286	952.229	505.044	862.792	1854.64
241.833	94.536		555.843	268.115	354.021	449.931	526.619	1030.09
414.43	93.556		166.321	247.913	385.599	598.992	607.426	778.847
442.87	131.998		128.86	1126.98	871.226	684.703	614.487	868.088
238.302	163.772		153.965	1028.13	333.427	804.736	956.152	917.317
168.675	192.407		63.547	1132.48	1027.54	671.954	607.622	1241.92
322.836	125.526		327.151	569.964	268.899	420.707	515.439	801.01
589.382	167.106		502.298	193.78	278.314	575.456	676.465	782.181
246.54	213.197		161.222	723.145	181.227	674.308	1003.62	985.375
347.745	247.325		240.068	468.563	192.603	309.303	609.976	789.242
437.77	224.377		367.947	222.023	262.231	395.994	731.579	745.308
243.402	156.907		440.712	182.404	623.117	464.248	1103.84	689.41
565.649	88.652		307.538	734.913	536.229	534.66	874.952	861.811
369.32	102.97		370.104	505.24	1099.72	606.838	1196.02	386.776
387.56	150.238		177.501	541.525	574.083	624.293	791.595	1035
398.347	126.31		474.251	736.874	581.34	639.396	490.53	345.784
391.875	122.191		368.927	977.53	873.383	500.925	528.58	1056.18
306.557	117.092		257.72	564.865	1014.01	755.115	793.949	774.728
189.269	131.606		397.759	408.546	725.302	500.925	611.349	373.046
284.982	207.117		404.624	418.941	1194.26	547.409	1161.9	769.04
409.135	189.661		210.255	1241.53	619.586	718.045	853.378	242.617
450.127	99.44		399.72	703.139	755.899	660.97	461.306	602.13
296.358	196.722		202.606	1161.9	730.206	347.353	515.832	661.559
242.421	118.661		420.314	679.603	536.033	652.341	645.672	790.223
405.604	108.854		198.291	915.552	1191.9	506.613	415.999	1405.69
183.581	228.3		234.576	1355.09	689.214	580.163	597.619	680.78
489.157	166.91		411.096	1113.06	357.944	223.789	814.935	472.486
320.482	126.114		251.443	504.063	781.004	275.568	705.493	616.84
279.687	134.744		224.181	592.52	498.964	969.293	393.248	1099.13
426.395	102.186		207.509	285.767	251.639	914.179	1006.17	887.897
658.028	121.211		233.203	323.621	729.617	655.479	602.523	984.199
274.587	117.68		120.622	658.813	252.032	763.352	534.072	715.888
370.693	120.622		280.471	433.455	299.692	531.718	901.234	814.151
595.07	118.857		360.494	101.793	630.962	361.474	453.461	821.8
353.041	119.642		389.718	645.084	847.69	258.7	524.854	755.703
214.766	118.269		103.559	372.458	1022.05	801.402	978.707	666.658
406.389	168.871		392.856	414.43	271.449	475.232	829.253	414.823
277.725	135.528		172.99	126.31	379.715	388.541	1263.3	849.847
293.024	103.559		620.959	537.602	484.254	278.314	567.611	345.391
260.269	137.294		234.184	375.792	607.818	728.833	1293.5	659.401
178.482	146.904		365.985	212.805	144.158	521.912	651.36	956.348
207.313	129.056		397.171	398.544	304.596	457.384	1000.87	954.386
142.001	130.821		268.115	252.228	183.581	417.372	783.358	919.867
152.396	138.863		181.424	265.173	599.384	608.995	910.256	663.52
657.244	199.664		381.088	446.792	354.414	716.672	826.115	817.289
524.265	162.006		376.184	686.076	680.78	639.2	874.756	1043.04
547.409	134.94		418.941	118.661	1126.59	877.306	1369.8	704.512
283.021	132.979		181.031	196.33	666.266	1289.78	588.401	893.389
299.888	119.642		311.264	365.201	1494.73	673.523	695.882	845.924
691.763	129.056		146.904	142.785	576.829	535.641	972.038	1156.4
310.087	153.18		316.364	141.412	371.477	483.469	832.587	826.311
469.936	130.821		208.294	722.753	366.574	690.783	489.942	816.112
358.925	305.576		168.871	73.746	710.2	874.952	480.527	611.937
293.22	267.134		302.83	141.216	612.722	429.14	663.324	817.289
345.98	114.934		156.515	378.734	235.557	543.682	836.314	633.316
159.064	178.285		153.377	314.402	468.759	458.364	663.52	700.786
432.671	154.357		331.466	361.278	725.302	560.746	647.633	725.891
322.444	101.99		221.631	340.488	267.134	632.727	504.456	657.244
315.383	159.849		168.675	149.454	608.603	460.522	540.74	772.374
348.333	101.597		269.684	590.951	543.879	802.775	1221.72	937.323
247.717	108.266		336.958	258.112	542.506	1006.95	786.496	1029.51
264.977	109.835		393.444	162.203	490.726	954.19	881.229	1542.39
169.852	98.067		277.725	414.234	523.873	547.409	526.423	552.509
289.101	222.808		297.535	299.888	500.925	752.761	1334.3	797.087
261.25	139.059		418.353	180.051	643.318	749.034	614.487	871.422
271.841	208.49		350.295	242.617	995.574	632.139	1031.66	962.82
218.297	141.608		119.642	99.047	547.409	710.396	785.123	1090.89
331.662	208.49		155.534	80.219	569.964	433.455	443.458	1517.29
156.907	113.365		194.565	228.3	473.859	834.156	685.879	920.455
113.758	106.697		176.128	424.433	969.096	440.32	1666.74	1356.07
248.894	143.766		258.504	326.563	877.502	520.146	482.293	1887.2
146.904	137.686		156.319	423.453	850.043	684.506	866.322	1197.98
179.462	120.23		477.585	561.923	1105.41	734.913	784.927	589.774
150.435	186.327		380.695	330.877	603.307	366.574	1241.13	208.686
484.45	106.697		289.101	354.61	272.234	442.674	669.012	577.025
320.09	193.192		118.269	993.613	665.874	423.06	914.179	616.252
421.687	249.874		224.181	769.04	573.495	574.475	796.695	384.422
652.733	211.824		258.504	317.737	343.626	628.608	677.446	847.101
159.849	261.642		111.404	491.119	426.983	683.722	1154.05	534.856
263.8	178.482		363.24	279.883	767.275	895.154	423.649	202.018
129.448	155.926		323.424	294.789	622.724	490.726	630.766	482.685
134.94	140.824		270.664	433.063	719.614	765.51	948.306	882.798
110.619	293.808		474.84	202.606	771.001	414.823	777.67	759.43
275.96	56.879		379.715	608.407	793.165	800.421	660.97	449.146
425.61	42.365		138.863	116.503	401.093	657.636	659.009	839.648
201.822	212.02		321.659	1070.3	1110.51	496.61	708.042	1083.84
499.16	176.324		247.128	375.4	945.56	428.356	1600.65	927.516
174.951	287.14		218.885	319.306	652.733	450.519	310.676	486.608
390.306	170.636		281.452	493.276	743.347	691.175	701.374	1197.4
302.046	124.937		269.684	1132.67	184.366	909.864	801.01	1220.74
153.377	155.338		372.458	477.782	461.895	583.105	986.945	1520.43
178.874	195.741		354.61	515.243	579.967	487.784	865.734	797.479
330.093	129.252		183.385	483.077	102.382	687.645	511.517	1395.3
614.683	112.973		412.665	665.089	149.65	1240.55	806.698	750.015
240.852	112.777		167.106	282.236	393.836	953.798	555.058	1348.22
287.14	117.876		542.898	181.62	1019.7	860.046	752.761	1492.38
260.465	426.002		242.813	351.275	353.041	654.498	1178.37	1622.81
208.686	100.813		301.261	210.844	626.255	896.135	1608.69	750.8
138.274	139.647		265.173	592.52	221.827	489.55	1004.99	839.256
167.498	102.382		242.029	444.243	349.118	440.908	623.509	1641.44
278.314	201.822		384.618	453.853	503.867	414.234	774.728	1845.62
239.479	626.647		138.078	583.105	428.16	676.661	971.45	1018.52
196.918	495.826		156.319	393.444	421.099	364.612	922.613	668.424
300.281	131.802		303.026	912.218	597.619	412.077	866.715	1391.76
244.579	129.448		110.816	352.452	196.722	734.128	913.198	847.494
213.393	272.43		326.759	306.361	243.598	634.492	591.147	1460.21
273.606	141.216		413.842	168.479	791.595	334.8	324.405	1046.37
484.45	200.841		243.01	1267.61	720.791	452.088	439.143	534.072
544.663	206.529		269.488	187.896	487.981	584.086	669.012	851.024
137.686	109.835		179.266	237.714	442.87	707.454	597.619	1510.82
137.294	212.609		384.618	215.551	495.237	339.115	642.534	982.826
274.783	151.219		206.921	268.507	475.428	575.848	589.186	1067.75
202.018	157.888		189.857	540.348	235.557	776.885	646.849	689.214
244.971	139.843		114.15	737.855	491.315	612.133	404.624	300.281
578.398	100.813		227.515	295.966	452.284	923.79	620.175	452.873
215.943	167.89		404.624	270.468	440.516	493.668	785.319	656.655
312.637	120.426		290.082	381.088	428.748	503.867	748.642	507.986
169.656	114.15		330.289	142.785	899.077	1048.14	659.794	752.173
492.492	125.722		618.998	740.405	933.596	671.758	612.918	1051.08
355.786	101.205		681.957	360.494	809.64	841.806	612.722	574.475
193.388	145.923		251.247	305.969	436.005	562.119	686.664	351.472
103.166	124.153		448.754	443.458	917.513	696.863	984.199	965.762
548.782	191.034		318.913	324.993	758.057	461.11	749.231	879.659
264.192	127.487		291.258	158.084	407.37	506.417	538.387	865.93
340.096	163.379		92.183	912.022	738.051	578.79	836.902	801.794
291.847	113.954		230.065	451.5	840.433	546.821	883.974	745.504
552.509	121.014		201.233	602.523	876.325	385.403	827.292	664.697
173.774	139.059		477.585	168.871	383.245	463.464	822.192	842.982
486.215	108.854		235.36	397.759	398.544	619.782	700.589	751.192
276.352	259.681		143.766	673.327	538.975	484.058	939.872	630.374
533.091	105.52		241.244	215.747	494.453	600.757	1093.64	356.179
219.474	155.926		627.628	519.95	509.948	778.454	707.062	1272.91
146.904	115.327		200.056	886.328	294.985	622.528	1066.38	1117.57
463.268	151.807		139.255	506.809	449.538	462.091	639.2	929.281
517.597	242.617		246.736	445.027	598.012	389.718	687.448	905.353
189.073	173.382		253.797	247.717	498.964	529.953	394.817	830.038
218.493	112.188		214.57	273.606	470.721	531.522	597.227	1206.42
129.644	197.114		260.858	408.546	624.49	701.766	657.636	908.883
144.158	123.368		318.717	1265.45	827.684	851.024	1085.4	816.308
490.334	264.584		130.233	276.156	400.701	808.855	862.4	655.086
460.326	158.28		670.777	533.68	331.27	621.548	693.529	644.103
167.106	106.501		365.201	245.755	910.649	700.589	775.316	743.543
523.088	203.194		129.448	679.799	828.665	503.083	432.671	536.033
377.165	89.437		201.822	1143.07	664.305	610.564	545.448	563.296
210.844	71.785		763.548	821.015	511.32	824.35	899.273	1439.82
238.499	141.02		216.532	823.565	666.07	483.469	847.69	763.941
88.064	213.59		364.416	409.331	444.243	901.823	725.302	944.187
185.15	147.1		796.303	648.81	1001.85	863.969	602.326	835.529
366.182	268.703		164.164	438.751	1165.43	823.369	1073.64	1138.95
503.279	181.031		143.178	381.676	561.531	997.34	1004.79	1617.91
343.43	103.755		321.855	309.891	429.337	622.724	940.265	1959.18
491.707	142.001		349.314	1235.64	1368.03	1010.09	859.458	1119.53
243.598	191.819		446.008	1616.53	1574.37	1179.94	742.954	942.226
303.223	471.113		170.048	1841.3	946.345	549.174	655.086	729.225
243.01	150.435		230.457	287.14	613.702	777.866	947.914	522.5
180.639	171.029		231.045	317.737	580.948	637.631	898.881	728.048
622.332	143.57		151.415	474.84	802.383	781.789	553.293	957.328
534.856	179.266		243.206	581.929	836.51	931.635	630.57	317.344
111.796	165.537		154.946	257.523	494.061	607.622	838.275	390.306
207.117	121.603		176.716	204.175	626.647	1068.93	1036.17	519.754
251.051	164.164		238.302	192.799	550.939	693.529	918.69	464.641
273.214	134.744		595.266	223.592	1390.39	712.946	531.914	717.457
287.728	236.929		200.841	215.943	339.311	966.547	545.84	715.888
304.399	232.222		229.28	204.764	1017.93	775.709	901.038	734.913
360.298	282.236		259.877	143.962	699.216	863.38	569.18	695.686
323.817	138.274		272.822	245.363	224.965	622.136	602.915	445.812
381.872	637.434		176.52	89.241	161.418	1182.49	547.605	901.626
259.485	193.584		275.568	206.921	163.575	1150.13	320.286	588.205
326.955	220.062		800.029	129.84	174.951	796.499	783.946	492.688
228.692	146.316		104.932	255.17	611.741	1095.6	1052.06	744.327
346.372	271.253		144.354	616.84	155.142	564.277	1216.42	491.903
313.814	209.275		380.892	259.877	121.014	741.385	1138.75	435.024
336.958	129.056		173.382	132.194	139.843	814.935	507.006	831.803
330.093	196.526		330.289	208.882	442.281	533.876	199.076	1651.44
447.969	161.026		164.752	208.882	134.744	455.815	480.135	921.436
258.112	125.722		214.962	498.179	161.026	621.744	343.626	529.757
338.527	100.224		348.137	263.8	369.32	469.348	741.189	793.361
230.653	302.83		432.279	255.562	665.874	765.902	421.883	660.382
328.916	131.017		197.31	206.136	293.808	477.782	499.552	1075.01
154.553	375.204		371.869	496.807	212.217	1203.48	411.292	817.485
251.639	156.907		169.459	507.202	303.419	494.453	466.994	143.374
327.151	397.955		240.852	599.581	477.782	1068.34	382.068	705.689
178.089	605.465		246.148	906.53	141.608	764.529	397.955	334.8
355.786	258.896		222.612	811.209	238.695	648.614	459.737	840.237
577.025	132.782		226.731	540.937	166.125	723.537	528.972	524.461
158.084	121.211		553.489	588.205	319.502	851.024	762.372	957.525
468.171	137.686		219.67	370.693	266.153	584.871	805.913	490.726
402.466	223.004		346.372	460.522	174.559	567.022	1159.93	767.471
434.044	158.28		155.534	379.911	155.534	749.231	929.085	537.014
536.818	105.324		277.333	441.105	203.783	660.382	608.407	391.091
161.222	113.758		234.576	276.745	378.93	455.815	481.508	482.293
162.595	137.49		377.361	479.351	258.7	454.246	594.089	702.747
565.846	122.976		216.728	185.346	414.823	640.769	837.098	685.683
161.026	105.716		258.504	266.742	942.226	618.998	541.329	1175.43
142.981	180.835		388.345	207.313	830.234	332.25	779.435	879.659
501.514	184.17		628.805	125.526	494.453	760.802	1067.16	680.192
373.635	184.17		580.359	498.572	627.235	1101.88	794.734	708.631
264.977	191.034		205.352	339.115	780.22	463.268	533.484	780.024
289.689	118.857		331.466	611.937	1575.15	380.107	351.472	738.247
456.991	222.416		314.598	354.414	1135.22	801.598	731.775	578.006
238.695	118.269		137.882	195.741	802.187	557.216	589.382	724.518
203.783	114.346		444.635	261.642	581.929	1125.81	748.25	851.024
508.182	103.362		407.37	200.645	313.225	523.873	590.362	1282.52
370.496	107.089		197.703	438.359	668.424	346.176	781.2	1053.63
373.438	139.255		223.396	351.668	547.605	1389.41	791.203	393.052
293.612	129.84		572.514	140.432	606.445	686.468	460.13	732.167
246.344	119.053		353.825	448.362	275.568	945.953	755.115	700.197
240.46	176.128		136.901	325.778	364.024	338.134	498.376	638.807
199.86	135.921		107.677	369.124	222.612	400.113	965.37	602.326
132.194	130.429		121.211	740.993	283.217	562.904	502.887	832.391
284.786	135.136		632.531	678.034	231.83	262.427	763.352	1052.85
387.168	124.545		293.808	521.127	265.369	479.939	728.244	860.046
345.588	188.484		238.302	488.765	732.167	850.632	480.724	601.934
152.592	182.404		332.25	1247.02	441.105	1243.49	429.14	560.158
109.639	195.545		377.557	345.588	242.617	802.187	547.801	1364.7
293.22	186.327		222.023	938.107	581.732	864.165	825.33	814.935
490.923	208.098		173.186	599.973	369.32	601.15	417.176	891.624
457.972	116.896		197.703	520.735	208.882	596.639	969.293	740.993
412.469	176.128		174.559	822.781	266.938	674.7	826.703	1090.7
402.662	222.219		166.91	606.445	306.165	742.758	621.548	1373.72
321.071	133.567		223.004	248.697	482.097	303.615	1091.88	636.65
216.924	175.147		206.921	1052.26	482.097	864.165	812.582	857.3
573.691	149.846		187.7	554.862	262.819	656.263	830.43	1633.6
231.438	109.639		127.487	529.561	606.249	571.926	262.035	1406.67
324.209	182.208		229.084	562.511	512.497	781.004	818.27	679.799
413.842	143.374		142.981	316.56	148.669	461.699	902.607	590.362
473.271	104.147		168.087	373.831	673.131	525.638	738.051	898.684
230.457	109.835		130.821	586.636	182.993	588.009	605.857	658.421
245.363	259.289		250.463	277.725	764.137	862.596	624.293	1126.79
324.601	133.371		208.294	1047.35	213.786	552.901	763.941	810.817
265.761	149.846		467.387	375.792	145.923	655.479	622.92	580.752
443.458	105.716		230.261	333.035	263.996	327.739	577.81	748.838
210.648	237.126		208.49	191.819	404.035	887.505	646.653	636.258
184.366	314.795		184.758	338.331	454.049	792.576	1043.82	556.627
172.598	137.882		546.428	411.292	374.223	411.096	1188.57	804.344
334.996	294.593		320.875	536.229	258.7	681.761	529.757	390.894
327.543	287.14		240.264	296.554	193.192	511.124	727.067	562.707
241.441	202.998		138.274	232.418	350.687	717.849	1296.64	978.707
187.7	185.542		588.793	253.209	194.957	1106	684.703	835.333
332.447	119.445		179.855	262.427	519.558	468.367	944.187	1206.61
935.754	312.833		284.394	349.314	829.253	651.948	230.457	1841.5
390.306	239.479		275.372	285.767	438.359	1197.2	557.804	901.43
227.907	248.305		539.564	227.515	190.446	477.389	882.994	689.802
319.502	158.868		347.745	194.761	1117.18	541.721	723.537	1001.07
203.979	299.3		176.128	226.731	150.827	565.649	251.639	461.502
255.17	250.267		167.89	557.804	210.648	693.921	708.827	728.637
236.733	285.767		299.888	283.413	276.745	806.894	1322.14	1127.18
648.222	196.918		173.578	633.512	300.281	667.835	788.457	1053.63
754.918	278.706		238.695	373.635	256.935	603.307	756.684	602.523
150.042	180.247		142.393	187.308	838.275	661.363	576.633	812.386
323.228	350.883		437.182	316.56	165.145	775.709	1319.78	737.463
200.645	178.089		418.157	711.573	1685.96	711.573	946.933	2406.76
307.538	225.358		241.048	536.818	248.501	394.033	719.811	650.968
572.514	713.534		206.136	415.803	154.357	825.723	1610.45	841.021
307.734	543.682		166.321	414.234	1037.35	587.224	957.132	1036.76
221.435	219.277		292.435	317.344	204.371	688.233	1037.94	372.654
199.076	144.551		265.369	246.736	186.327	390.11	560.746	746.485
451.892	101.793		295.966	415.803	324.797	723.929	1224.27	1009.89
241.048	279.098		274.979	238.695	678.426	466.406	550.939	1176.61
294.985	363.828		118.661	739.816	480.135	886.132	1072.07	1037.55
315.383	162.987		614.879	224.573	826.115	541.525	1216.81	998.713
363.043	152.396		405.212	409.723	348.922	1124.04	900.057	641.749
278.51	286.747		517.793	422.276	163.183	525.05	459.737	626.843
289.493	311.068		331.074	226.534	715.496	651.752	632.335	277.921
230.261	187.896		322.051	157.299	523.873	874.56	459.149	312.637
480.527	182.012		245.363	273.214	743.739	851.416	725.106	325.778
223.2	322.051		1058.53	551.92	175.736	702.943	618.802	622.724
559.177	274.783		325.19	197.31	194.565	476.997	680.192	622.724
340.684	289.689		331.074	212.02	316.952	601.15	516.616	267.526
266.938	460.522		211.628	223.789	301.065	419.53	1165.82	957.917
236.341	314.795		512.89	271.253	302.046	360.494	1411.57	765.314
354.217	201.625		209.275	274.391	324.013	736.678	1332.34	587.813
323.228	130.821		376.38	420.314	495.237	621.744	759.822	302.046
197.899	208.098		337.742	120.034	118.072	903.588	766.49	1332.92
291.847	107.481		121.995	153.965	220.846	501.121	634.296	689.41
411.685	144.747		470.917	633.708	481.312	1057.94	960.467	1284.28
380.303	269.095		207.706	385.795	470.721	875.541	794.341	626.647
260.465	198.095		268.703	366.182	491.315	421.491	742.758	825.134
762.372	156.319		179.855	420.118	1080.3	230.065	619.782	577.417
339.311	92.379		401.486	265.369	345.391	254.581	748.25	447.185
195.741	160.633		180.639	322.64	333.231	718.045	762.96	518.185
277.921	617.821		186.131	176.52	389.521	901.234	948.698	242.029
236.341	271.449		192.407	592.324	565.846	842.002	653.713	839.06
223.789	250.07		436.201	235.949	480.527	591.735	888.485	1202.49
467.387	111.992		291.651	402.662	300.869	912.218	1098.35	1061.47
386.187	210.844		536.622	281.256	274.195	672.542	884.171	809.64
367.554	308.126		259.289	381.088	322.444	581.929	760.214	1150.13
359.317	188.092		314.991	625.47	436.986	1685.38	895.742	711.769
269.095	156.907		154.161	591.931	577.221	838.864	362.063	1607.32
512.497	175.736		225.75	411.685	631.747	697.844	618.998	566.238
419.726	179.07		149.454	425.414	613.506	980.276	645.672	1054.22
505.044	256.739		383.441	685.095	700.786	367.554	1401.57	891.427
226.338	322.248		526.03	237.126	588.009	239.479	946.933	994.986
379.126	242.029		706.67	426.395	308.126	357.552	753.546	365.005
142.785	100.813		297.535	130.233	406.389	1002.05	562.904	355.786
323.621	208.294		367.358	153.769	546.428	1010.68	885.936	674.7
586.832	258.112		570.553	428.16	393.64	797.872	929.674	716.28
226.927	227.319		297.927	939.088	447.577	1108.55	724.322	823.565
558.981	118.661		139.647	348.53	543.879	924.378	830.626	332.839
283.609	256.347		200.449	489.55	464.837	609.976	493.08	445.616
373.242	271.841		212.02	799.049	663.912	1210.93	882.013	1021.27
340.684	172.401		193.584	355.198	494.061	1187.59	1045.2	1067.36
448.754	139.059		101.009	344.018	797.283	1065.2	599.581	623.901
371.869	196.134		508.378	664.109	150.827	370.104	791.595	1441.78
390.306	230.653		300.869	555.451	432.279	915.16	666.658	1803.25
231.045	280.275		456.207	530.738	1190.92	824.546	670.581	787.477
181.031	196.33		186.131	297.731	495.041	539.76	793.949	922.613
364.024	204.764		309.107	416.392	241.244	585.263	638.611	1391.37
588.793	382.068		896.331	418.549	494.649	1148.17	895.35	1058.93
199.664	183.581		652.341	265.369	323.032	719.222	629.785	948.698
372.85	299.888		264.977	659.99	352.06	940.265	562.707	876.521
243.206	212.609		250.463	416.392	228.692	891.82	1021.27	698.628
520.735	299.3		150.631	371.477	389.325	786.3	609.583	604.092
453.069	309.695		244.579	458.168	661.363	414.43	552.116	403.251
272.234	242.617		316.364	355.59	177.893	946.149	613.114	876.521
481.9	379.322		257.523	671.169	345.391	816.504	599.777	852.005
242.421	565.061		263.015	791.203	825.919	487.981	779.631	814.935
329.897	355.786		415.999	192.996	289.689	390.502	600.954	496.022
406.977	477.585		167.89	1024.01	215.355	684.506	779.827	843.375
547.409	277.921		140.628	237.518	228.3	602.326	721.576	831.214
286.551	421.883		237.322	251.836	416.392	680.584	697.844	1489.63
406.193	350.295		142.785	641.749	481.704	1061.08	594.677	766.294
559.765	205.352		243.598	456.403	125.918	1125.02	601.15	706.277
328.72	287.924		210.255	332.447	132.979	827.096	786.496	631.55
493.08	352.452		320.09	585.851	244.775	886.72	328.132	947.129
155.534	515.635		273.999	579.967	484.254	523.285	611.937	426.591
771.786	160.633		225.161	866.322	443.458	305.38	695.294	460.326
335.389	143.766		408.743	126.898	197.703	560.55	963.801	466.014
415.411	356.571		191.23	626.059	280.667	469.74	1175.23	347.353
245.167	277.529		186.915	330.485	319.894	748.446	781.004	639.396
211.824	213.197		1031.27	541.133	599.188	532.699	1142.09	738.639
287.14	211.236		152.2	114.15	553.685	501.906	820.427	1490.22
251.836	444.243		233.007	162.399	261.446	535.641	627.235	698.236
251.443	316.56		738.443	830.234	495.434	1001.26	640.573	867.891
326.17	193.976		1023.23	443.654	311.46	550.155	646.064	613.702
282.825	257.327		104.539	249.678	370.693	556.431	765.314	1174.84
388.149	277.333		539.368	291.258	491.903	644.887	1407.85	665.285
323.817	456.795		151.415	645.672	347.353	201.233	985.768	856.32
219.866	266.742		220.258	410.704	185.346	393.836	587.813	880.444
451.696	109.443		342.645	389.521	238.106	354.806	1104.43	809.051
106.893	283.413		558.589	275.176	360.101	520.735	819.643	497.591
647.241	400.701		372.458	397.171	359.905	365.789	484.646	511.124
289.493	198.095		404.428	743.543	511.517	332.643	958.113	1115.02
265.957	134.548		210.451	167.302	327.935	532.307	354.61	1727.94
315.579	430.121		296.946	242.421	402.074	518.185	793.949	1549.26
361.278	281.06		139.255	234.576	494.257	482.489	876.325	1061.28
129.056	342.057		176.324	209.863	329.505	457.972	792.968	689.214
572.906	347.941		264.977	651.164	585.655	314.598	1202.69	1040.29
257.327	241.637		173.774	248.894	479.351	371.281	625.274	702.158
154.553	311.46		591.931	416.392	357.552	498.572	737.07	842.198
125.133	229.084		330.485	182.6	372.066	323.621	579.967	616.056
261.446	258.896		148.473	99.636	459.149	436.201	778.258	899.861
174.167	205.352		280.471	242.617	497.591	375.988	709.023	1036.37
397.171	423.453		391.091	231.83	581.929	586.44	490.923	512.497
308.322	223.004		673.523	267.526	317.737	583.301	874.952	504.652
231.242	289.101		341.665	196.526	762.372	663.912	690.39	949.091
260.073	488.177		240.852	204.764	341.665	398.347	665.874	674.896
720.791	89.829		557.608	189.465	961.251	590.166	673.915	566.238
538.191	103.951		446.008	138.47	569.768	476.605	734.913	647.829
400.309	203.194		448.558	260.858	450.911	497.199	1000.67	477.782
178.285	232.222		1081.68	698.628	615.86	335.585	618.213	730.99
233.007	213.786		352.256	398.936	414.234	499.552	1565.15	852.397
239.871	112.777		256.739	239.479	539.564	495.63	939.676	430.906
109.835	130.233		268.507	277.137	255.562	190.25	1092.07	310.872
152.004	168.675		1116.2	280.275	330.681	770.217	1223.29	573.299
359.317	163.575		401.486	663.324	316.756	649.202	439.339	781.789
280.275	165.145		400.701	174.363	675.877	507.202	1322.53	940.853
273.41	191.819		201.233	367.947	335.389	595.462	671.366	509.555
134.548	276.745		908.883	898.881	1405.49	1455.51	753.153	555.647
230.261	160.83		243.402	188.681	751.584	809.64	774.728	684.31
228.103	130.233		1156.99	389.914	929.674	639.984	983.218	665.874
208.294	264.977		402.662	434.24	805.129	484.058	549.567	872.599
213.197	164.752		480.135	187.504	251.443	348.726	811.993	986.945
146.316	214.374		366.378	230.457	682.937	575.456	915.356	466.21
339.9	193.976		218.885	155.142	480.92	502.887	619.978	613.114
293.808	126.114		193.388	219.67	655.675	405.408	894.173	872.795
253.797	187.896		247.325	164.556	202.802	737.07	616.84	402.859
469.74	405.997		233.203	113.561	511.32	881.425	671.954	881.817
199.86	119.838		264.78	525.834	324.797	730.794	948.895	1262.9
205.744	209.078		202.998	108.462	338.134	667.443	500.141	764.333
396.582	120.818		453.853	462.679	155.73	392.463	584.478	865.146
268.899	536.622		165.537	352.844	405.408	638.415	438.555	818.858
260.858	215.943		387.56	230.849	583.89	997.928	427.179	941.638
134.94	143.178		300.673	541.721	691.175	569.376	888.485	1263.69
201.625	109.05		130.625	501.121	239.283	323.228	1395.49	1413.93
225.161	182.012		309.695	457.58	482.097	356.571	1215.24	1601.04
219.474	303.026		487.196	532.111	593.697	716.084	666.07	1036.57
209.863	187.308		219.866	126.702	527.207	314.795	538.779	902.215
130.233	184.17		152.592	1129.14	827.488	537.995	669.6	900.45
288.513	127.683		344.411	783.946	851.416	782.181	702.551	850.436
463.072	220.65		227.319	212.217	307.93	474.84	597.227	1116.39
449.538	133.371		299.496	213.59	343.626	433.652	1042.84	528.188
137.097	143.374		395.994	464.052	757.664	787.869	363.632	795.126
325.582	153.377		220.65	397.563	652.929	646.26	553.489	934.773
658.813	152.396		527.207	511.32	405.016	666.658	387.56	1223.29
185.346	300.281		162.791	111.992	276.941	1129.53	477.978	1107.57
272.822	306.361		300.869	484.646	346.176	662.932	642.534	1233.68
345.98	131.606		225.946	431.886	304.596	566.63	694.509	725.302
200.056	181.227		255.758	498.376	410.9	710.985	571.73	966.547
185.15	118.857		168.675	161.418	368.535	662.343	1037.55	1427.66
359.121	179.462		115.915	719.222	703.924	427.375	1096.78	926.928
371.673	295.966		341.665	516.812	597.227	1253.1	681.564	693.921
146.12	112.385		134.548	620.567	310.676	861.223	1171.51	527.796
267.526	223.985		169.852	596.639	838.079	801.402	1409.22	632.727
171.617	273.999		144.158	266.153	507.594	789.046	576.241	1584.96
213.59	304.988		290.474	88.456	543.094	607.23	597.031	749.034
113.365	210.451		229.476	315.971	744.523	692.352	1049.9	711.965
115.13	129.644		189.073	495.434	455.03	755.703	1074.22	575.652
237.91	193.192		482.685	682.741	513.282	629.197	1663.61	1990.95
325.974	175.54		193.78	868.48	520.146	752.369	749.427	773.159
271.057	140.432		253.601	499.749	774.924	517.008	450.323	1639.29
472.486	212.609		253.209	273.018	753.153	305.184	669.993	1365.88
214.374	231.242		322.248	448.558	836.314	643.122	133.175	746.877
333.819	425.414		337.154	580.359	683.33	876.325	556.039	1186.02
278.118	160.045		613.114	505.24	1130.51	679.799	1091.29	586.636
313.618	211.04		162.791	1021.27	624.882	822.585	602.13
220.454	283.609		138.666	703.728	506.809	445.027	525.638
321.463	213.59		284.59	502.298	931.243	613.506	570.357
160.437	122.191		397.759	670.973	504.456	395.602	1093.05
224.181	305.772		356.375	518.774	499.945	876.325	735.109
283.413	306.165		518.577	405.604	261.054	272.822	582.713
336.173	307.734		266.546	387.168	373.242	355.786	772.178
509.163	429.14		315.187	393.836	466.406	368.535	666.658
168.479	365.201		243.206	397.759	200.252	734.324	749.623
185.935	354.806		187.896	228.103	369.712	941.049	739.424
321.267	318.913		255.562	81.592	254.778	523.285	694.705
416.392	150.631		381.088	62.371	363.632	421.883	298.908
512.497	294.2		293.612	52.564	234.38	510.928	258.308
358.925	124.937		282.04	445.42	346.96	298.515	906.137
418.745	176.128		274.391	230.261	674.504	314.01	610.564
316.952	134.94		400.505	147.1	481.508	723.733	933.008
105.716	136.901		167.106	218.493	829.057	595.658	618.213
200.449	741.581		182.012	607.818	771.786	780.808	797.283
299.3	168.479		425.218	206.725	286.355	796.891	806.894
221.827	279.294		298.712	131.41	472.486	471.309	995.378
110.816	349.902		940.853	116.307	303.811	314.402	1006.95
301.457	232.026		366.182	642.338	318.521	460.522	523.873
195.153	292.043		331.074	510.732	441.497	685.291	749.231
270.664	444.635		290.474	603.111	389.129	500.729	727.067
461.699	162.203		177.893	321.267	182.012	841.61	1960.75
316.756	309.695		126.114	191.034	516.42	1182.88	668.227
283.021	240.46		147.1	216.924	399.132	324.797	944.776
157.495	207.706		279.098	285.374	427.571	367.947	695.882
204.567	155.73		224.377	606.053	398.544	868.48	594.089
329.701	327.935		170.44	695.49	558.981	653.91	593.108
448.558	133.175		465.425	298.123	411.292	651.36	971.842
240.068	385.599		369.712	183.777	459.345	679.603	504.063
237.518	112.385		275.176	593.697	384.226	1278.4	620.567
272.234	134.155		159.261	165.341	349.118	506.417	613.702
211.432	446.596		152.984	373.438	707.062	424.237	434.24
192.603	174.167		124.349	476.801	300.084	888.485	550.351
246.344	156.122		718.045	250.267	780.416	641.749	613.31
506.025	205.94		544.859	386.579	698.432	792.38	536.622
241.048	205.94		274.979	262.623	797.872	707.258	1183.27
515.832	170.636		542.506	281.844	485.235	352.452	718.438
393.052	99.244		167.694	276.352	460.13	590.755	699.216
302.634	174.559		294.397	312.049	498.964	796.303	608.014
121.603	291.062		213.001	544.271	580.163	851.808	524.265
378.342	178.482		245.559	128.468	409.331	891.035	623.705
310.48	108.07		314.795	250.855	507.986	874.952	519.362
193.976	144.354		283.021	179.462	905.549	571.73	701.57
386.383	128.468		326.759	286.944	198.683	588.401	962.82
116.503	146.512		452.873	175.54	314.598	788.457	647.829
141.805	159.457		155.73	258.112	573.299	733.54	744.523
393.836	288.12		222.023	234.576	575.456	646.26	587.813
242.029	128.075		177.501	432.867	270.076	541.917	1187.2
468.956	203.587		206.529	290.278	820.231	959.486	1216.03
213.197	215.747		326.563	486.411	1027.94	887.897	985.179
130.429	214.178		134.352	300.673	882.013	775.709	970.077
592.716	204.371		126.506	270.468	639.396	470.721	550.351
265.761	156.122		147.493	364.612	300.084	434.828	724.91
257.327	126.114		463.856	289.297	546.232	826.507	918.69
279.687	380.499		116.7	312.049	502.298	546.821	909.472
201.037	278.706		145.139	323.817	1449.43	465.817	537.014
199.664	112.973		294.985	186.327	559.765	983.414	834.353
155.73	155.73		486.804	448.558	267.919	1095.21	767.863
201.625	113.561		271.057	331.662	283.609	322.051	1357.24
413.646	151.611		265.173	517.008	318.717	660.97	1155.23
612.722	157.691		362.847	302.438	384.814	679.407	716.869
278.902	149.65		655.479	435.221	232.615	679.995	946.149
238.891	133.175		309.891	481.704	239.479	470.329	705.885
311.068	169.656		173.971	246.148	244.971	321.463	507.006
598.796	384.814		361.474	608.995	170.048	588.009	417.765
299.3	269.095		530.738	316.56	162.595	714.907	808.463
419.53	243.01		334.8	252.816	286.159	556.039	776.885
270.664	182.797		163.772	385.991	66.293	342.449	624.686
245.363	312.049		345.195	383.441	157.495	300.281	791.595
355.394	284.394		246.932	677.446	221.827	487.392	407.958
224.573	304.399		171.029	255.954	267.33	857.889	907.51
289.886	308.911		174.363	559.569	191.034	729.421	548.978
326.955	147.296		402.27	553.293	347.745	518.381	460.326
434.24	234.576		153.377	307.93		565.846	738.247
429.729	111.208		522.108	209.863		747.269	432.671
228.103	457.188		268.899	416.588		475.428	839.648
654.106	371.085		380.107	344.411		723.929	1198.38
131.017	137.882		304.596	235.164		278.706	1128.94
257.523	205.156		254.385	359.513		647.633	518.577
424.629	143.374		595.462	362.455		812.189	1005.18
424.629	186.327		141.412	388.933		214.374	839.452
517.989	132.39		210.059	195.153		1031.66	625.078
379.911	88.26		340.88	331.466		646.849	536.426
248.697	141.02		241.441	453.069		1162.09	842.786
493.08	202.018		201.037	256.543		899.665	916.336
166.125	231.242		138.666	317.737		909.079	701.374
313.814	365.201		222.808	346.568		745.308	673.523
490.334	216.139		159.653	491.903		711.181	1404.32
234.968	228.888		204.96	283.413		610.564	595.854
347.549	208.49		205.548	650.575		588.205	488.569
416.784	149.65		444.831	833.764		970.273	445.42
447.381	275.568		167.694	344.411		723.733	573.495
343.43	170.44		256.151	311.264		552.116	855.143
375.988	280.275		296.162	179.07		471.113	804.933
325.19	335.977		220.062	277.333		332.054	1276.63
372.458	226.142		145.727	394.229		1238.19	971.646
438.359	167.89		194.172	308.518		428.552	1075.79
322.64	399.524		195.545	220.454		611.152	774.924
242.617	132.39		231.045	220.65		783.75	1079.32
389.129	163.183		573.887	421.491		736.286	812.189
281.06	142.197		184.366	406.781		922.024	898.292
360.886	302.83		254.189	480.724		699.216	1104.82
160.633	191.426		204.175	390.894		230.457	957.721
364.024	273.41		549.37	475.232		878.875	1110.7
236.733	134.94		263.015	272.43		344.411	977.334
196.918	298.712		200.841	175.54		658.813	903.195
617.429	196.918		267.526	647.633		867.891	989.298
476.605	177.893		181.227	331.858		391.679	982.237
278.51	213.001		306.753	727.852		387.952	320.482
231.83	177.501		415.019	580.556		1583.78	264.977
206.921	163.968		196.33	788.85		514.851	560.746
394.033	142.785		208.098	648.222		467.975	902.607
408.939	281.256		126.506	161.614		210.451	475.428
253.405	124.545		534.072	523.285		1327.24	674.111
428.748	171.421		237.518	482.097		881.032	823.957
284.002	365.201		312.833	373.831		532.503	658.028
683.722	257.523		326.17	399.328		1057.94	1066.97
347.941	304.596		179.266	394.033		917.121	864.165
746.289	142.001		139.647	390.11		409.331	718.83
259.093	235.557		278.51	381.676		1039.12	812.778
423.845	122.78		163.575	791.399		838.275	865.538
258.7	125.329		194.761	851.024		1059.91	622.332
754.134	170.244		242.225	251.836		482.489	1160.72
396.582	115.327		157.691	984.003		992.044	508.378
434.828	79.238		550.351	631.943		655.283	754.722
260.858	118.857		230.457	250.267		700.982	887.897
258.308	145.335		280.863	757.076		1718.91	889.466
634.885	129.644		379.126	816.308		1007.15	636.258
487.196	158.28		321.855	1110.9		579.967	528.58
347.549	111.404		343.234	430.57		463.268	1018.72
273.41	155.926		207.902	481.695		414.627	1147.19
615.86	181.031		275.176	153.322		1130.91	719.222
503.475	144.943		214.57	272.903		474.055	558
470.525	169.067		483.666	282.12		570.357	598.796
351.864	146.316		240.264	231.178		469.74	719.614
894.958	182.404		233.399	284.02		426.787	583.498
527.796	222.219		253.993	516.511		480.527	518.577
617.821	172.794		234.38	215.36		754.134	816.504
298.908	313.225		194.368	645.467		907.707	1083.05
571.533	133.567		339.115	354.546		696.078	727.852
387.756	344.018		269.292	141.675		649.006	677.25
459.933	377.95		242.225	249.951		444.243	1207.2
350.295	399.132		181.227	117.839		671.169	1141.3
270.664	202.606		239.479	373.24		588.401	788.261
421.883	215.355		287.728	919.679		582.909	505.044
433.652	330.877		200.252	170.051		766.686	925.359
258.112	192.996		349.902	313.341		402.466	539.564
327.347	202.41		372.262	123.971		783.554	714.515
251.639	111.012		224.965	187.939		423.845	556.431
290.082	116.7		276.745	410.921		599.188	420.314
239.675	92.183		342.842	315.352		528.188	759.037
553.881	131.606		218.885	83.3055		679.407	666.854
471.309	284.002		204.96	126.302		668.816	549.763
219.866	451.892		142.589	177.376		722.556	806.305
391.483	230.653		273.606	405.024		603.699	554.078
208.686	148.669		187.504	251.213		701.962	1144.05
362.259	229.673		361.67	305.928		960.859	844.552
341.076	162.399		379.322	382.619		555.843	721.772
399.72	152.592		390.306	148.999		973.804	665.481
350.491	189.269		353.433	468.451		476.605	1045.39
524.265	70.412		183.385	726.687		593.108	656.263
239.871	332.839		441.889	527.587		434.436	457.776
229.28	254.581		183.189	332.408		461.895	616.056
118.857	156.319		207.509	830.106		541.525	611.349
158.28	164.164		200.252	146.782		511.32	1343.12
194.761	517.204		503.867	268.346		753.546	539.171
199.076	223.2		190.446	268.906		503.475	839.452
116.111	145.139		440.908	333.788		467.387	625.078
126.114	349.51		131.017	327.853		604.68	536.426
231.83	136.901		208.49	329.091		396.582	842.786
186.523	414.823		295.181	273.517		646.064	916.336
190.446	208.098		296.358	256.851		289.689	701.374
660.186	266.153		364.416	122.288		863.969	673.523
300.477	221.631		243.99	151.295		999.889	1404.32
103.951	161.418		183.581	482.804		469.544	595.854
206.529	139.843		122.191	352.509		341.861	488.569
264.192	116.111		320.09	180.838		880.64	445.42
594.677	126.506		482.881	135.767		548.194	573.495
247.325	171.421		472.29	397.295		403.447	855.143
286.355	108.07		211.628	350.023		772.57	804.933
166.714	343.626		229.869	374.173		688.037	1276.63
506.417	191.23		309.695	656.165		659.401	971.646
175.54	220.062		590.951	378.534		970.077	1075.79
470.132	240.656		219.081	400.292		379.715	774.924
355.394	159.849		274.391	513.642		708.827	1079.32
117.484	383.245		337.546	207.358		1065.01	812.189
131.802	540.937		223.985	211.844		716.672	898.292
225.946	58.644		218.689	708.723		548.39	1104.82
173.578	73.354		159.261	111.509		734.521	957.721
130.821	204.371		162.595	102.849		822.192	1110.7
351.275	112.188		197.31	127.206		601.738	977.334
420.511	195.153		170.832	105.31		642.534	903.195
165.341	371.673		198.291	116.432		581.536	989.298
271.645	155.142		123.368	272.451		593.893	982.237
342.057	202.018		222.416	397.059		581.536	421.883
343.626	113.561		260.465	125.465		1206.03	661.167
103.951	96.694		115.13	109.41		821.015	639.592
288.513	121.995		165.929	170.825		475.428	802.187
429.337	168.675		349.51	252.844		1011.66	888.878
309.107	283.609		336.958	230.474		572.906	955.367
243.99	204.567		147.885	143.395		1406.28	631.943
218.101	123.76		228.496	239.38		492.492	509.359
182.797	145.923		158.476	195.314		702.747	840.629
326.366	206.725		330.681	216.193		1349.79	1247.41
451.696	280.471		187.308	422.981		696.667	624.49
411.685	245.167		142.393	320.289		667.639	813.562
452.873	123.564		123.368	185.832		807.09	498.376
690.587	211.628		222.612	434.435		531.718	1019.31
164.36	273.606		194.761	455.007		810.032	849.455
267.919	232.418		327.739	149.759		897.9	716.28
386.187	106.108		162.595	305.877		506.221	811.601
399.328	216.924		248.501	413.331		788.653	463.856
367.554	152.984		303.811	278.052		658.225	373.438
178.874	98.851		283.609	222.152		481.704	501.121
164.36	442.87		141.02	408.684		511.909	680.388
482.881	272.037		205.744	131.035		644.691	569.18
351.079	690.194		443.066	203.361		715.299	1093.64
473.074	447.185		354.806	647.252		875.345	615.271
625.862	228.496		712.357	132.083		466.798	1169.94
645.084	275.176		213.59	133.62		686.664	1095.6
308.911	203.194		125.722	543.608		868.48	684.703
446.008	140.824		115.13	255.773		832.784	681.368
309.499	370.3		245.363	97.1446		1354.3	618.998
669.404	226.534		108.266	270.091		649.987	817.485
626.059	169.459		168.283	279.711		770.609	913.787
242.421	436.397		202.606	383.037		689.998	849.063
239.479	328.72		235.753	632.987		546.232	908.883
516.224	122.976		253.209	124.04		457.384	1508.66
276.156	169.067		264.388	301.445		1035.78	752.761
149.258	199.272		208.098	498.715		786.692	794.93
204.567	112.973		368.731	258.112		468.956	557.412
395.798	129.252		298.712	230.401		673.915	596.835
639.984	296.358		157.495	222.687			653.125
365.985	187.504		203.979	682.135			676.465
597.031	264.977		473.859	457.268			764.529
200.841	373.635		183.385	553.375			936.734
691.763	227.515		444.439	279.925			354.021
163.183	170.44		192.799	419.478			1301.74
155.534	146.708		455.815	255.464			980.864
533.484	74.923		273.018	422.12			782.181
809.051	96.694		389.914	263.158			1251.53
709.219	169.263		304.203	538.984			1011.26
173.578	152.592		121.014	234.867			890.839
354.61	166.125		215.943	253.517			865.93
737.266	274.391		227.515	244.708			803.952
182.012	162.595		158.28	177.047			1160.52
163.575	285.178		259.093	301.047			1403.53
400.113	248.501		205.744	134.212			595.07
246.148	220.65		453.853	135.773			755.899
555.843	187.504		178.874	253.506			1136.79
460.522	117.876		504.456	442.023			629.589
158.476	322.248		237.126	381.846			799.049
672.346	131.606		264.192	130.37			436.201
220.454	92.771		338.331	224.208			951.052
366.966	347.549		443.654	283.576			1173.08
184.562	311.853		292.043	406.487
263.8	138.078		326.759	397.968
243.01	371.281		289.297	179.193
268.311	211.432		238.499	244.805
291.258	221.435		260.269	353.655
328.72	175.343		236.929	145.157
246.54	134.548		187.308	342.626
144.158	149.258		238.695	154.3
221.631	187.112		311.46	381.854
558.393	194.172		414.627	443.537
213.001	421.687		189.661	147.434
166.517	209.275		367.162	306.698
174.559	177.305		204.175	171.896
196.722	147.689		158.868	517.565
372.654	363.24		294.004	98.2684
344.607	319.502		218.493	214.317
375.792	248.501		526.815	257.623
287.336	185.542		159.064	468.699
216.924	155.338		259.877	355.781
227.319	155.73		219.67	269.589
199.272	110.619		154.161	220.18
273.214	181.816		169.656	273.513
171.421	186.327		163.183	390.641
167.694	157.299		168.479	696.857
330.681	240.656		392.856	325.562
334.604	281.256		119.249	140.005
351.472	212.217		271.057	299.462
250.659	267.134		210.255	515.735
206.136	474.055		230.457	408.834
351.079	195.741		233.987	255.533
365.789	139.843		592.128	755.607
202.41	376.184		537.978	392.673
183.581	252.032		640.118	397.25
351.864	336.173		174.326	549.248
217.512	160.437		536.216	411.817
412.077	321.659		208.546	481.107
234.772	134.744		194.816	292.403
205.352	106.501		328.434	103.117
328.916	113.954		315.726	87.8275
311.656	116.7		376.65	349.07
465.033	428.356		481.797	252.213
170.244	198.683		136.817	139.471
246.54	217.316		453.438	367.899
118.072	349.314		298.557	406.124
232.811	137.097		153.372	269.013
267.33	173.971		206.757	103.517
187.112	183.973		324.746	351.016
454.049	242.421		129.47	123.82
258.504	320.875		176.302	393.494
195.153	408.154		213.445	581.671
452.088	615.467		238.182	359.866
152.592	195.741		329.806	307.802
141.412	193.192		466.513	326.171
311.853	193.388		177.76	197.135
427.964	266.938		242.766	144.194
661.559	321.071		172.967	327.893
206.333			135.869
155.534			93.1431
158.476			60.9231
207.706			514.224
154.749			281.645
402.466			311.107
226.731			144.911
372.85			173.175
268.115			122.856
325.778			77.6716
481.9			160.334
322.248			216.115
229.869			490.958
188.484			226.488
269.88			215.492
509.555			135.778
278.51			474.159
121.211			310.874
117.68			359.224
322.64			322.907
447.577			221.994
221.631			137.513
306.949			392.229
395.798			230.117
294.2			178.853
351.668			144.034
499.16			169.873
479.743			756.816
220.062			208.767
283.413			146.982
287.924			336.013
463.072			254.271
582.321			345.09
528.188			242.714
786.3			310.619
335.389			531.321
222.416			204.529
427.375			447.789
408.743			341.419
399.917			636.768
1029.7			144.034
159.261			364.174
192.996			258.593
182.993			146.562
205.156			369.772
162.399			421.498
702.943			293.453
538.583			340.401
212.609			382.695
445.42			730.517
606.838			206.448
269.095			160.23
285.571			257.322
254.974			164.372
268.899			568.745
402.466			424.145
490.726			218.998
551.724			155.883
292.828			301.376
195.741			266.803
283.805			295.083
464.641			305.976
289.493			701.8
421.687			442.884
359.709			836.974
321.659			382.221
559.177			228.708
275.96			257.117
278.314			235.448
412.861			382.287
616.644			194.275
457.972			229.893
247.521			596.727
668.62			73.8178
178.678			214.94
328.132			76.8097
196.722			385.43
471.113			363.274
367.751			275.24
270.272			155.513
413.45			305.063
473.467			199.102
385.01			294.16
310.676			202.058
116.7			167.139
216.728			166.462
316.364			177.818
706.866			456.907
316.56			133.76
257.72			216.302
253.012			205.36
586.243			165.1
426.198			293.631
283.217			211.477
324.405			142.723
395.602			159.824
404.231			146.997
196.134			288.988
487.588			606.445
480.331			493.552
532.111			553.672
319.698			799.546
426.983			247.097
282.629			341.726
256.739			333.483
801.402			90.5881
311.656			67.2109
605.661			250.329
311.264			152.788
557.608			293.191
428.748			236.144
330.485			193.49
511.517			259.543
305.184			332.781
255.562			261.076
246.344			145.72
349.706			224.085
292.435			446.704
438.555			155.042
424.825			224.609
372.85			267.397
376.969			240.416
268.899			104.639
588.205			200.814
469.348			632.41
299.496			160.025
562.904			293.48
362.651			455.688
364.612			385.766
434.828			334.728
358.14
405.604
318.717

## Sheet: Figure 3c
	1 cell				>1 cell
	Mouse 1	Mouse 2	Mouse 3	Mouse 4	Mouse 1	Mouse 2	Mouse 3	Mouse 4
YFP Pre	77.4	80.9	85.2	80.4	22.6	19.1	14.8	19.6
YFP Post	61.2	52.1	49.5	53.9	38.8	47.9	50.5	46.1
tdT Pre	75.5	74.7	86.6	84.9	24.5	25.3	13.4	15.1
tdT Post	74.4	67.8	74.9	73.3	25.6	32.2	25.1	26.7
Paired, two-tailed t-test
YFP Pre vs. YFP Post
	p-value	0.007	**
	mean differnece	-26.8
	df	3
	95% CI	-39.65, -13.95
tdT Pre vs. tdT Post
	p-value	0.0524	ns
	mean differnece	-7.825
	df	3
	95% CI	-15.80, 0.1495

## Sheet: Figure 3d
	YFP	tdTomato
Mouse 1	1.22182	1.04333
Mouse 2	1.45696	1.10574
Mouse 3	1.51233	1.10366
Mouse 4	1.34774	1.18864
Paired, two-tailed t-test
YFP vs. tdTomato
	p-value	0.0216	*
	df	3
	mean difference	-0.2744
	95% CI	-0.4723, -0.07643

## Sheet: Figure 3g
	1 cell				>1 cell
	Mouse 1	Mouse 2	Mouse 3	Mouse 4	Mouse 1	Mouse 2	Mouse 3	Mouse 4
YFP Pre	91.9	91.2	87.2	94.1	8.1	8.8	12.8	5.9
YFP Post	51	60.7	50.6	66.5	49	39.3	49.4	33.5
tdT Pre	77.8	80.6	79.1	80.3	22.2	19.4	20.9	19.7
tdT Post	65.5	69.2	69.6	76	34.5	30.8	30.4	24
Paired, two-tailed t-test
YFP Pre vs. YFP Post
	p-value	0.0015	**
	df	3
	mean difference	-33.9
	95% CI	-43.43
tdT Pre vs. tdT Post
	p-value	0.0135	*
	df	3
	mean difference	-9.375
	95% CI	-15.07, -3.680

## Sheet: Figure 3h
	YFP	tdTomato
Mouse 1	1.63115	1.19977
Mouse 2	1.39822	1.19024
Mouse 3	1.44928	1.17658
Mouse 4	1.33239	1.04498
Paired, two-tailed t-test
YFP vs. tdTomato
	p-value	0.0078	**
	df	3
	mean difference	-0.3212
	95% CI	-0.4802, -0.1622

## Sheet: Figgure 4c
	tdT-	tdT+
Mouse 1	4.227	3.184
Mouse 2	4.123	3.408
Mouse 3	3.805	3.233
Mouse 4	4.092	3.355
Mouse 5	3.505	2.82
Paired, two-tailed t-test
tdT- vs. tdT+
	p-value	0.0007	***
	df	4
	mean differnece	-0.7504
	95% CI	-0.9683, -0.5325

## Sheet: Figure 4i
Dox Cycling	YFP+ (tTA) Dox ON	tdT+ (tTA-NICD) Dox ON	YFP+ (tTA) Dox OFF	tdT+ (tTA-NICD) Dox OFF
DOX OFF	4.187	3.947	4.428	2.743		-0.24	-1.685
DOX OFF	3.679	3.918	3.735	3.014		0.239	-0.721
DOX OFF	3.141	3.069	4.059	2.217		-0.072	-1.842
DOX OFF + 1	4.017	4.072	4.051	3.441		0.055	-0.61
DOX OFF + 1	3.444	3.727	3.724	3.266		0.283	-0.458
DOX OFF + 2	3.739	4.106	4.283	3.993		0.367	-0.29
DOX OFF + 2	4.81	4.904	4.866	4.337		0.094	-0.529
DOX OFF + 2	3.618	3.666	3.97	4.038		0.048	0.068
One-way ANOVA with post-Hoc Tukey’s test for multiple comparisons
	Mean Diff.	95.00% CI of diff.	Significant?	Summary	Adjusted P Value
Dox OFF vs. Dox OFF + 1	-0.882	-2.162 to 0.3984	No	ns	0.1564
Dox OFF vs. Dox OFF +2	-1.166	-2.311 to -0.02048	Yes	*	0.047
Dox OFF + 1 vs. Dox OFF +2	-0.2837	-1.564 to 0.9967	No	ns	0.7627
Unpaired, two-tailed t-test
Fold Change Dox ON vs. Fold Change Dox OFF
	p-value	0.0031	**
	df	7
	mean difference	-0.8551
	95% CI	-1.313, -0.3968

## Sheet: Figure 5e
Mouse 1	Mouse 2	Mouse 3	Mouse 4	Mouse 5	Mouse 6	Mouse 7	Mouse 8	Mouse 9				Negative binomial generalized linear mixed model
n=512 clones	n=645 clones	n=629 clones	n=435 clones	n=536 clones	n=526 clones	n=208 clones	n=276 clones	n=178 clones				contrast	p.value	fold_change	lower_CI	upper_CI
											1	CAG - PGK	2.42028619368284e-14	9.03774	5.86868	13.9181
1	1	1	1	1	1	1	1	1			2	CAG - TTR	0	25.6814	16.4938	39.9868
1	1	1	1	1	1	1	1	1			3	PGK - TTR	3.0569245733636e-06	2.84157	1.86923	4.31972
1	1	1	1	1	1	1	1	1
1	1	1	1	1	1	1	1	1
1	1	1	1	1	1	1	1	1
1	1	1	1	1	1	1	1	1
1	1	1	1	1	1	1	1	1
1	1	1	1	1	1	1	1	1
1	1	1	1	1	1	1	1	1
1	1	1	1	1	1	1	1	1
1	1	1	1	1	1	1	1	1
1	1	1	1	1	1	1	1	1
1	1	1	1	1	1	1	1	1
1	1	1	1	1	1	1	1	1
1	1	1	1	1	1	1	1	1
1	1	1	1	1	1	1	1	1
1	1	1	1	1	1	1	1	1
1	1	1	1	1	1	1	1	1
1	1	1	1	1	1	1	1	1
1	1	1	1	1	1	1	1	1
1	1	1	1	1	1	1	1	1
1	1	1	1	1	1	1	1	1
1	1	1	1	1	1	1	1	1
1	1	1	1	1	1	1	1	1
1	1	1	1	1	1	1	1	1
1	1	1	1	1	1	1	1	1
1	1	1	1	1	1	1	1	1
1	1	1	1	1	1	1	1	1
1	1	1	1	1	1	1	1	1
1	1	1	1	1	1	1	1	1
1	1	1	1	1	1	1	1	1
1	1	1	1	1	1	1	1	1
1	1	1	1	1	1	1	1	1
1	1	1	1	1	1	1	1	1
1	1	1	1	1	1	1	1	1
1	1	1	1	1	1	1	1	1
1	1	1	1	1	1	1	1	1
1	1	1	1	1	1	1	1	1
1	1	1	1	1	1	1	1	1
1	1	1	1	1	1	1	1	1
1	1	1	1	1	1	1	1	1
1	1	1	1	1	1	1	1	1
1	1	1	1	1	1	1	1	2
1	1	1	1	1	1	1	1	2
1	1	1	1	1	1	1	1	2
1	1	1	1	1	1	1	1	2
1	1	1	1	1	1	1	1	2
1	1	1	1	1	1	1	1	2
1	1	1	1	1	1	1	1	2
1	1	1	1	1	1	1	1	2
1	1	1	1	1	1	1	1	2
1	1	1	1	1	1	1	1	2
1	1	1	1	1	1	1	1	2
1	1	1	1	1	1	1	1	2
1	1	1	1	1	1	1	1	2
1	1	1	1	1	1	1	1	2
1	1	1	1	1	1	1	1	2
1	1	1	1	1	1	1	1	2
1	1	1	1	1	1	1	1	2
1	1	1	1	1	1	2	1	2
1	1	1	1	1	1	2	1	2
1	1	1	1	1	1	2	1	2
1	1	1	1	1	1	2	1	2
1	1	1	1	1	1	2	1	2
1	1	1	1	1	1	2	1	2
1	1	1	1	1	1	2	1	2
1	1	1	1	1	1	2	1	2
1	1	1	1	1	1	2	1	2
1	1	1	1	1	1	2	1	2
1	1	1	1	1	1	2	1	2
1	1	1	1	1	1	2	1	2
1	1	1	1	1	1	2	1	2
1	1	1	1	1	1	2	1	2
1	1	1	1	1	1	2	1	2
1	1	1	1	1	1	2	1	2
1	1	1	1	1	1	2	1	2
1	1	1	1	1	1	2	1	2
1	1	1	1	1	1	2	1	2
1	1	1	1	1	1	2	1	2
1	1	1	1	1	1	2	1	2
1	1	1	1	1	1	2	1	3
1	1	1	1	1	1	2	1	3
1	1	1	1	1	1	2	1	3
1	1	1	1	1	1	2	1	3
1	1	1	1	1	1	2	1	3
1	1	1	1	1	1	2	1	3
1	1	1	1	1	1	2	1	3
1	1	1	1	1	1	2	1	3
1	1	1	1	1	1	2	1	3
1	1	1	1	1	1	2	1	3
1	1	1	1	1	1	2	1	3
1	1	1	1	1	1	2	1	3
1	1	1	1	1	1	3	1	3
1	1	1	1	1	1	3	1	3
1	1	1	1	1	1	3	1	3
1	1	1	1	1	1	3	1	3
1	1	1	1	1	1	3	1	3
1	1	1	1	1	1	3	1	3
1	1	1	1	1	1	3	1	3
1	1	1	1	1	1	3	2	3
1	1	1	1	1	1	3	2	3
1	1	1	1	1	1	3	2	4
1	1	1	1	1	1	3	2	4
1	1	1	1	1	1	3	2	4
1	1	1	1	1	1	3	2	4
1	1	1	1	1	1	3	2	4
1	1	1	1	1	1	3	2	4
1	1	1	1	1	1	3	2	4
1	1	1	1	1	1	3	2	4
1	1	1	1	1	1	3	2	5
1	1	1	1	1	1	3	2	5
1	1	1	1	1	1	3	2	5
1	1	1	1	1	1	4	2	5
1	1	1	1	1	1	4	2	5
1	1	1	1	1	1	4	2	6
1	1	1	1	1	1	4	2	6
1	1	1	1	1	1	4	2	6
1	1	1	1	1	1	4	2	6
1	1	1	1	1	1	4	2	6
1	1	1	1	1	1	4	2	6
1	1	1	1	1	1	4	2	6
1	1	1	1	1	1	4	2	6
1	1	1	1	1	1	4	2	6
1	1	1	1	1	1	4	2	6
1	1	1	1	1	1	4	2	6
1	1	1	1	1	1	4	2	7
1	1	1	1	1	1	4	2	7
1	1	1	1	1	1	4	2	7
1	1	1	1	1	1	4	2	7
1	1	1	1	1	1	4	2	7
1	1	1	1	1	1	5	2	7
1	1	1	1	1	1	5	2	7
1	1	1	1	1	1	5	2	8
1	1	1	1	1	1	5	2	8
1	1	1	1	1	1	5	2	9
1	1	1	1	1	1	5	2	9
1	1	1	1	1	1	5	2	9
1	1	1	1	1	1	5	2	9
1	1	1	1	1	1	5	2	9
1	1	1	1	1	1	5	2	9
1	1	1	1	1	1	5	2	11
1	1	1	1	1	1	6	2	11
1	1	1	1	1	1	6	2	11
1	1	1	1	1	1	6	2	11
1	1	1	1	1	1	6	2	11
1	1	1	1	1	1	6	3	12
1	1	1	1	1	1	7	3	12
1	1	1	1	1	1	7	3	12
1	1	1	1	1	1	7	3	12
1	1	1	1	1	1	7	3	13
1	1	1	1	1	1	7	3	15
1	1	1	1	1	1	8	3	15
1	1	1	1	1	1	8	3	15
1	1	1	1	1	1	8	3	16
1	1	1	1	1	1	8	3	17
1	1	1	1	1	1	8	3	19
1	1	1	1	1	1	8	3	22
1	1	1	1	1	1	9	3	22
1	1	1	1	1	1	9	3	28
1	1	1	1	1	1	10	3	29
1	1	1	1	1	1	10	3	33
1	1	1	1	1	1	10	3	36
1	1	1	1	1	1	10	3	37
1	1	1	1	1	1	11	3	38
1	1	1	1	1	1	11	3	38
1	1	1	1	1	1	12	3	52
1	1	1	1	1	1	13	3	58
1	1	1	1	1	1	14	3	60
1	1	1	1	1	1	14	3	65
1	1	1	1	1	1	14	4	68
1	1	1	1	1	1	15	4	94
1	1	1	1	1	1	17	4	100
1	1	1	1	1	1	17	4	106
1	1	1	1	1	1	18	4	108
1	1	1	1	1	1	21	4	131
1	1	1	1	1	1	22	4	179
1	1	1	1	1	1	23	4	187
1	1	1	1	1	1	25	4	305
1	1	1	1	1	1	25	4
1	1	1	1	1	1	27	4
1	1	1	1	1	1	27	4
1	1	1	1	1	1	29	4
1	1	1	1	1	1	30	4
1	1	1	1	1	1	32	4
1	1	1	1	1	1	35	4
1	1	1	1	1	1	36	5
1	1	1	1	1	1	37	5
1	1	1	1	1	1	39	5
1	1	1	1	1	1	46	5
1	1	1	1	1	1	50	5
1	1	1	1	1	1	55	5
1	1	1	1	1	1	56	5
1	1	1	1	1	1	78	5
1	1	1	1	1	1	80	5
1	1	1	1	1	1	111	5
1	1	1	1	1	1	111	5
1	1	1	1	1	1	149	5
1	1	1	1	1	1	159	5
1	1	1	1	1	1	167	5
1	1	1	1	1	1	183	5
1	1	1	1	1	1	186	5
1	1	1	1	1	1	191	5
1	1	1	1	1	1	206	5
1	1	1	1	1	1	364	5
1	1	1	1	1	1	402	6
1	1	1	1	1	1	666	6
1	1	1	1	1	1	1500	6
1	1	1	1	1	1	1930	6
1	1	1	1	1	1		6
1	1	1	1	1	1		6
1	1	1	1	1	1		7
1	1	1	1	1	1		7
1	1	1	1	1	1		7
1	1	1	1	1	1		7
1	1	1	1	1	1		7
1	1	1	1	1	1		7
1	1	1	1	1	1		7
1	1	1	1	1	1		7
1	1	1	1	1	1		7
1	1	1	1	1	1		7
1	1	1	1	1	1		7
1	1	1	1	1	1		7
1	1	1	1	1	1		8
1	1	1	1	1	1		8
1	1	1	1	1	1		8
1	1	1	1	1	1		8
1	1	1	1	1	1		8
1	1	1	1	1	1		8
1	1	1	1	1	1		8
1	1	1	1	1	1		8
1	1	1	1	1	1		8
1	1	1	1	1	1		8
1	1	1	1	1	1		9
2	1	1	1	1	1		9
2	1	1	1	1	1		9
2	1	1	1	1	1		9
2	1	1	1	1	1		9
2	1	1	1	1	1		9
2	1	1	1	1	1		10
2	1	1	1	1	1		10
2	1	1	1	1	1		11
2	1	1	1	1	1		11
2	1	1	1	1	1		12
2	1	1	1	1	1		12
2	1	1	1	1	1		12
2	1	1	1	1	1		13
2	1	1	1	1	1		13
2	1	1	1	1	1		13
2	1	1	1	1	1		14
2	1	1	1	1	1		16
2	1	1	1	1	1		16
2	1	1	1	1	1		17
2	1	1	1	1	1		18
2	1	1	1	1	1		19
2	1	1	1	1	1		20
2	1	1	1	1	1		22
2	1	1	1	1	1		24
2	1	1	1	1	1		25
2	1	1	1	1	1		26
2	1	1	1	1	1		29
2	1	1	1	1	1		31
2	1	1	1	1	1		36
2	1	1	1	1	1		37
2	1	1	1	1	1		41
2	1	1	1	1	1		45
2	1	1	1	1	1		48
2	1	1	1	1	1		61
2	1	1	1	1	1		75
2	1	1	1	1	1		80
2	1	1	1	1	1		88
2	1	1	1	1	1		104
2	1	1	1	1	1		112
2	1	1	1	1	1		113
2	1	1	1	1	1		169
2	1	2	1	1	1		345
2	1	2	1	1	1		1801
2	1	2	1	1	1
2	1	2	1	1	1
2	1	2	1	1	1
2	1	2	1	1	1
2	1	2	1	1	1
2	1	2	1	1	1
2	1	2	1	1	1
2	1	2	1	1	1
2	1	2	1	1	1
2	1	2	1	1	1
2	1	2	1	1	1
2	1	2	1	1	1
2	1	2	1	1	1
2	1	2	1	1	1
2	1	2	1	1	1
2	1	2	1	1	1
2	1	2	1	1	1
2	1	2	1	1	1
2	1	2	1	1	1
2	1	2	1	1	1
2	1	2	1	1	1
2	1	2	1	1	1
2	1	2	1	1	1
2	1	2	1	1	1
2	1	2	1	1	1
2	1	2	1	1	1
2	1	2	1	1	1
2	1	2	1	1	1
2	1	2	1	1	1
2	1	2	1	1	1
2	1	2	1	1	1
2	1	2	1	1	1
2	1	2	1	1	1
2	1	2	1	1	1
2	1	2	1	1	1
2	1	2	1	1	1
2	1	2	1	1	1
2	1	2	1	1	1
2	1	2	2	1	1
2	1	2	2	1	1
2	1	2	2	1	1
2	1	2	2	1	1
2	1	2	2	1	1
2	2	2	2	1	1
2	2	2	2	1	1
2	2	2	2	1	1
2	2	2	2	1	1
2	2	2	2	1	1
2	2	2	2	1	1
2	2	2	2	1	1
2	2	2	2	1	1
3	2	2	2	1	1
3	2	2	2	1	1
3	2	2	2	1	1
3	2	2	2	1	1
3	2	2	2	1	1
3	2	2	2	1	1
3	2	2	2	1	1
3	2	2	2	1	1
3	2	2	2	1	1
3	2	2	2	1	1
3	2	2	2	1	1
3	2	2	2	1	1
3	2	2	2	1	1
3	2	2	2	1	1
3	2	2	2	1	1
3	2	2	2	1	1
3	2	2	2	1	1
3	2	2	2	1	1
3	2	2	2	1	1
3	2	2	2	1	1
3	2	2	2	1	1
3	2	2	2	1	1
3	2	2	2	1	1
3	2	2	2	1	1
3	2	2	2	1	1
3	2	2	2	1	1
3	2	2	2	1	1
3	2	2	2	1	1
3	2	2	2	1	1
3	2	2	2	1	1
3	2	2	2	1	1
3	2	2	2	1	1
3	2	2	2	1	1
3	2	2	2	1	1
3	2	2	2	1	1
3	2	2	2	1	1
3	2	2	2	1	1
3	2	2	2	1	1
3	2	2	2	1	1
3	2	2	2	1	1
3	2	2	2	1	1
3	2	2	2	1	1
3	2	2	2	1	1
3	2	2	2	1	1
4	2	2	2	1	1
4	2	2	2	1	1
4	2	2	2	1	1
4	2	2	2	1	1
4	2	2	2	1	1
4	2	2	2	1	1
4	2	2	2	1	1
4	2	2	3	1	1
4	2	2	3	1	1
4	2	2	3	1	1
4	2	2	3	2	1
4	2	2	3	2	1
4	2	2	3	2	1
4	2	2	3	2	1
4	2	2	3	2	1
4	2	2	3	2	1
4	2	2	3	2	1
4	2	2	3	2	1
4	2	2	3	2	1
4	2	2	3	2	1
4	2	2	3	2	2
4	2	2	3	2	2
4	2	2	3	2	2
4	2	2	3	2	2
4	2	2	3	2	2
4	2	2	3	2	2
4	2	2	3	2	2
4	2	2	3	2	2
4	2	2	3	2	2
4	2	3	3	2	2
4	2	3	3	2	2
4	2	3	3	2	2
4	2	3	3	2	2
4	2	3	3	2	2
5	2	3	3	2	2
5	2	3	3	2	2
5	2	3	3	2	2
5	2	3	4	2	2
5	2	3	4	2	2
5	2	3	4	2	2
5	2	3	4	2	2
5	2	3	4	2	2
5	2	3	4	2	2
5	2	3	4	2	2
5	2	3	5	2	2
5	2	3	5	2	2
5	2	3	5	2	2
5	2	3	6	2	2
5	2	3	6	2	2
5	2	3	6	2	2
5	2	3	6	2	2
5	2	3	6	2	2
5	2	3	8	2	2
6	2	3	8	2	2
6	2	3	8	2	2
6	2	3	9	2	2
6	2	3	10	2	2
6	2	3	11	2	2
6	2	3	12	2	2
6	2	3	12	2	2
6	2	3	13	2	2
6	2	3	16	2	2
6	2	3	20	2	2
6	2	3	31	2	2
6	2	3		2	2
6	2	3		2	2
6	2	3		2	2
6	2	3		2	2
6	2	3		2	2
6	2	3		2	2
6	2	3		2	2
6	2	3		2	2
6	3	3		2	2
6	3	3		2	2
6	3	3		2	2
6	3	3		2	2
6	3	3		2	2
7	3	3		2	2
7	3	3		2	2
7	3	3		2	2
7	3	3		2	2
7	3	3		2	2
7	3	3		2	2
7	3	3		2	2
7	3	3		2	2
7	3	3		2	2
7	3	3		2	2
7	3	3		2	2
7	3	3		2	2
7	3	3		2	2
8	3	3		3	2
8	3	3		3	2
8	3	4		3	2
8	3	4		3	2
9	3	4		3	2
9	3	4		3	2
9	3	4		3	2
9	3	4		3	2
9	3	4		3	2
9	3	4		3	2
9	3	4		3	2
9	3	4		3	3
10	3	4		3	3
10	3	4		3	3
10	3	4		3	3
10	3	4		3	3
10	3	4		3	3
10	3	4		3	3
10	3	4		3	3
10	3	4		3	3
10	3	4		3	3
10	3	4		3	3
11	3	4		3	3
11	3	4		3	3
11	3	4		3	3
12	3	4		3	3
12	3	4		3	3
12	3	4		3	3
12	3	4		3	3
13	3	4		3	3
13	3	4		3	3
13	3	4		4	3
14	3	4		4	3
14	3	4		4	3
14	3	4		4	3
15	3	4		4	3
15	3	4		4	3
16	3	5		4	4
16	3	5		4	4
16	3	5		4	4
16	3	5		4	4
17	4	5		4	4
18	4	5		5	4
19	4	5		5	5
19	4	5		5	5
25	4	5		5	5
26	4	5		5	5
30	4	5		5	5
30	4	5		5	5
34	4	5		5	5
37	4	5		6	5
	4	5		6	6
	4	5		6	6
	4	5		6	6
	4	5		7	6
	4	5		7	6
	4	5		7	7
	4	5		7	7
	4	5		7	8
	4	5		7	8
	4	5		7	10
	4	5		7	13
	4	5		8	16
	4	5		8	22
	4	5		10	47
	4	5		11
	4	5		11
	4	5		11
	4	5		11
	4	5		11
	4	5		12
	4	5		13
	4	6		14
	4	6		20
	4	6		21
	4	6
	4	6
	5	6
	5	6
	5	6
	5	6
	5	6
	5	6
	5	6
	5	6
	5	6
	5	6
	5	6
	5	6
	5	6
	5	7
	5	7
	5	7
	5	7
	5	7
	5	7
	5	7
	5	7
	6	7
	6	7
	6	7
	6	8
	6	8
	6	8
	6	8
	6	8
	6	8
	6	8
	6	8
	6	8
	6	8
	6	8
	6	8
	6	8
	6	9
	6	9
	6	9
	6	9
	6	9
	6	9
	6	9
	6	9
	6	9
	6	10
	6	10
	6	10
	7	10
	7	10
	7	10
	7	10
	7	11
	7	11
	7	11
	7	11
	7	11
	7	11
	7	11
	7	11
	7	11
	7	12
	7	12
	7	12
	7	12
	7	12
	7	12
	7	12
	7	13
	7	13
	7	13
	8	13
	8	14
	8	14
	8	14
	8	14
	8	15
	8	15
	8	15
	8	16
	8	17
	8	20
	8	20
	8	23
	9	24
	9	25
	9	27
	9	29
	9	31
	9	33
	10
	10
	10
	11
	11
	11
	11
	11
	12
	12
	13
	13
	13
	16
	16
	25

[truncated: 27 more sheets: Figure 5i, Figure 5m, Supp. Figure 3c, Supp. Figure 3f, Supp. Figure 4c, Supp. Figure 5b, Supp. Figure 5c, Supp. Figure 6c, Supp. Figure 7c, Supp. Figure 7d, Supp. Figure 11a, Supp. Figure 11b, Supp. Figure 11c, Supp. Figure 11d, Supp. Figure 11e, Supp. Figure 12a, Supp. Figure 12b, Supp. Figure 13a, Supp. Figure 13b, Supp. Figure 13c …]
